# Supplementary material for: X-ray Structure Elucidation of a Pt-Metalloporphyrin and Its Application for Obtaining Sensitive AuNPs-Plasmonic Hybrids Capable of Detecting Triiodide Anions
Source: Int J Mol Sci. 2019 Feb 7;20(3):710. doi: 10.3390/ijms20030710 (PMC6387073; doi:10.3390/ijms20030710)
Supplement: Supplementary file 1 [file ijms-20-00710-s001.zip]

Archive with 3 entries (3 files):
- Shi_3848_MZ.cif
- Shi_3848_MZ_cifreport.pdf
- Supporting Information.pdf
