# Supplementary material for: X-ray Structure Elucidation of a Pt-Metalloporphyrin and Its Application for Obtaining Sensitive AuNPs-Plasmonic Hybrids Capable of Detecting Triiodide Anions
Source: Int J Mol Sci. 2019 Feb 7;20(3):710. doi: 10.3390/ijms20030710 (PMC6387073; doi:10.3390/ijms20030710)
Supplement: Supplementary file 1 [file ijms-20-00710-s001.zip › Shi_3848_MZ.cif]

data_shi_3848_mz
_audit_creation_date               2018-12-06
_audit_creation_method
;
Olex2 1.2
(compiled 2018.05.29 svn.r3508 for OlexSys, GUI svn.r5506)
;
_shelx_SHELXL_version_number       '2018/3'
_audit_contact_author_address      ?
_audit_contact_author_email        ?
_audit_contact_author_name         ''
_audit_contact_author_phone        ?
_publ_contact_author_id_orcid      ?
_publ_section_references
;
Dolomanov, O.V., Bourhis, L.J., Gildea, R.J, Howard, J.A.K. & Puschmann, H.
 (2009), J. Appl. Cryst. 42, 339-341.

Sheldrick, G.M. (2015). Acta Cryst. A71, 3-8.

Sheldrick, G.M. (2015). Acta Cryst. C71, 3-8.
;
_chemical_name_common              ?
_chemical_name_systematic          ?
_chemical_formula_moiety           'C48 H36 N4 O4 Pt, 0.25(C6 H16 N2 O2)'
_chemical_formula_sum              'C49.50 H40 N4.50 O4.50 Pt'
_chemical_formula_weight           964.95
_chemical_melting_point            ?
_chemical_oxdiff_formula           C30H30N4Pt1
_chemical_oxdiff_usercomment       Mirela-Pt
loop_
  _atom_type_symbol
  _atom_type_description
  _atom_type_scat_dispersion_real
  _atom_type_scat_dispersion_imag
  _atom_type_scat_source
 'C' 'C' 0.0033 0.0016 'International Tables Vol C Tables 4.2.6.8 and 6.1.1.4'
 'H' 'H' 0.0000 0.0000 'International Tables Vol C Tables 4.2.6.8 and 6.1.1.4'
 'N' 'N' 0.0061 0.0033 'International Tables Vol C Tables 4.2.6.8 and 6.1.1.4'
 'O' 'O' 0.0106 0.0060 'International Tables Vol C Tables 4.2.6.8 and 6.1.1.4'
 'Pt' 'Pt' -1.7033 8.3905
 'International Tables Vol C Tables 4.2.6.8 and 6.1.1.4'

_shelx_space_group_comment
;
The symmetry employed for this shelxl refinement is uniquely defined
by the following loop, which should always be used as a source of
symmetry information in preference to the above space-group names.
They are only intended as comments.
;
_space_group_crystal_system        'monoclinic'
_space_group_IT_number             14
_space_group_name_H-M_alt          'P 1 21/c 1'
_space_group_name_Hall             '-P 2ybc'
loop_
  _space_group_symop_operation_xyz
 'x, y, z'
 '-x, y+1/2, -z+1/2'
 '-x, -y, -z'
 'x, -y-1/2, z-1/2'

_cell_length_a                     14.1668(15)
_cell_length_b                     9.6654(5)
_cell_length_c                     15.5836(10)
_cell_angle_alpha                  90
_cell_angle_beta                   99.744(8)
_cell_angle_gamma                  90
_cell_volume                       2103.0(3)
_cell_formula_units_Z              2
_cell_measurement_reflns_used      1979
_cell_measurement_temperature      180.3(9)
_cell_measurement_theta_max        23.2040
_cell_measurement_theta_min        2.4850
_shelx_estimated_absorpt_T_max     ?
_shelx_estimated_absorpt_T_min     ?
_exptl_absorpt_coefficient_mu      3.388
_exptl_absorpt_correction_T_max    1.00000
_exptl_absorpt_correction_T_min    0.98220
_exptl_absorpt_correction_type     multi-scan
_exptl_absorpt_process_details
;
CrysAlisPro 1.171.38.46 (Rigaku Oxford Diffraction, 2015)
Empirical absorption correction using spherical harmonics,
 implemented in SCALE3 ABSPACK scaling algorithm.
;
_exptl_absorpt_special_details     ?
_exptl_crystal_colour              'clear dark red'
_exptl_crystal_colour_lustre       clear
_exptl_crystal_colour_modifier     dark
_exptl_crystal_colour_primary      red
_exptl_crystal_density_diffrn      1.524
_exptl_crystal_density_meas        ?
_exptl_crystal_density_method      ?
_exptl_crystal_description         plate
_exptl_crystal_F_000               965
_exptl_crystal_size_max            0.15
_exptl_crystal_size_mid            0.1
_exptl_crystal_size_min            0.02
_exptl_transmission_factor_max     ?
_exptl_transmission_factor_min     ?
_diffrn_reflns_av_R_equivalents    0.0553
_diffrn_reflns_av_unetI/netI       0.0865
_diffrn_reflns_Laue_measured_fraction_full  0.994
_diffrn_reflns_Laue_measured_fraction_max  0.994
_diffrn_reflns_limit_h_max         13
_diffrn_reflns_limit_h_min         -16
_diffrn_reflns_limit_k_max         11
_diffrn_reflns_limit_k_min         -9
_diffrn_reflns_limit_l_max         17
_diffrn_reflns_limit_l_min         -18
_diffrn_reflns_number              8300
_diffrn_reflns_point_group_measured_fraction_full  0.994
_diffrn_reflns_point_group_measured_fraction_max  0.994
_diffrn_reflns_theta_full          25.026
_diffrn_reflns_theta_max           25.026
_diffrn_reflns_theta_min           2.563
_diffrn_ambient_environment        N~2~
_diffrn_ambient_temperature        180.3(9)
_diffrn_detector                   'CCD plate'
_diffrn_detector_area_resol_mean   8.0797
_diffrn_detector_type              Eos
_diffrn_measured_fraction_theta_full  0.994
_diffrn_measured_fraction_theta_max  0.994
_diffrn_measurement_details
;
List of Runs (angles in degrees, time in seconds):

  # Type    Start    End  Width  t~exp~   \w     \q     \k     \f   Frames
--------------------------------------------------------------------------
  1  \w    -44.00   3.00   1.00   50.00    --  -23.85 -77.00 -90.00   47
  2  \w    -41.00  54.00   1.00   50.00    --   26.04 -19.00 -60.00   95
  3  \w     -2.00  91.00   1.00   50.00    --   26.04  19.00 -30.00   93
;
_diffrn_measurement_device         'four-circle diffractometer'
_diffrn_measurement_device_type    'Xcalibur, Eos'
_diffrn_measurement_method         '\w scans'
_diffrn_orient_matrix_type        
 'CrysAlisPro convention (1999,Acta A55,543-557)'
_diffrn_orient_matrix_UB_11        -0.0475467000
_diffrn_orient_matrix_UB_12        -0.0000089000
_diffrn_orient_matrix_UB_13        0.0087165000
_diffrn_orient_matrix_UB_21        -0.0177128000
_diffrn_orient_matrix_UB_22        0.0109958000
_diffrn_orient_matrix_UB_23        -0.0448308000
_diffrn_orient_matrix_UB_31        -0.0026826000
_diffrn_orient_matrix_UB_32        -0.0725615000
_diffrn_orient_matrix_UB_33        -0.0067986000
_diffrn_radiation_monochromator    graphite
_diffrn_radiation_probe            x-ray
_diffrn_radiation_type             MoK\a
_diffrn_radiation_wavelength       0.71073
_diffrn_source                     'fine-focus sealed X-ray tube'
_diffrn_source_type                'Enhance (Mo) X-ray Source'
_reflns_Friedel_coverage           0.000
_reflns_Friedel_fraction_full      .
_reflns_Friedel_fraction_max       .
_reflns_number_gt                  2415
_reflns_number_total               3705
_reflns_odcompleteness_completeness  98.23
_reflns_odcompleteness_iscentric   1
_reflns_odcompleteness_theta       30.44
_reflns_special_details
;
 Reflections were merged by SHELXL according to the crystal
 class for the calculation of statistics and refinement.
 
 _reflns_Friedel_fraction is defined as the number of unique
 Friedel pairs measured divided by the number that would be
 possible theoretically, ignoring centric projections and
 systematic absences.
;
_reflns_threshold_expression       'I > 2\s(I)'
_computing_cell_refinement         'CrysAlisPro 1.171.38.46 (Rigaku OD, 2015)'
_computing_data_collection         'CrysAlisPro 1.171.38.46 (Rigaku OD, 2015)'
_computing_data_reduction          'CrysAlisPro 1.171.38.46 (Rigaku OD, 2015)'
_computing_molecular_graphics      'Olex2 (Dolomanov et al., 2009)'
_computing_publication_material    'Olex2 (Dolomanov et al., 2009)'
_computing_structure_refinement    'ShelXL (Sheldrick, 2015)'
_computing_structure_solution      'ShelXT (Sheldrick, 2015)'
_refine_diff_density_max           1.202
_refine_diff_density_min           -0.792
_refine_diff_density_rms           0.139
_refine_ls_extinction_coef         .
_refine_ls_extinction_method       none
_refine_ls_goodness_of_fit_ref     1.000
_refine_ls_hydrogen_treatment      constr
_refine_ls_matrix_type             full
_refine_ls_number_parameters       240
_refine_ls_number_reflns           3705
_refine_ls_number_restraints       9
_refine_ls_R_factor_all            0.0879
_refine_ls_R_factor_gt             0.0488
_refine_ls_restrained_S_all        0.999
_refine_ls_shift/su_max            0.001
_refine_ls_shift/su_mean           0.000
_refine_ls_structure_factor_coef   Fsqd
_refine_ls_weighting_details      
 'w=1/[\s^2^(Fo^2^)+(0.0526P)^2^] where P=(Fo^2^+2Fc^2^)/3'
_refine_ls_weighting_scheme        calc
_refine_ls_wR_factor_gt            0.1041
_refine_ls_wR_factor_ref           0.1187
_refine_special_details            ?
_olex2_refinement_description
;
1. Fixed Uiso
 At 1.2 times of:
  All C(H) groups
 At 1.5 times of:
  All C(H,H,H) groups
2. Restrained distances
 N3-C25
 1.4 with sigma of 0.01
 N3-C26 = N3-C27
 1.47 with sigma of 0.01
 O1-C9 \\sim O2X-C21X \\sim O2-C21
 with sigma of 0.01
 O1-C12 \\sim O2X-C24X \\sim O2-C24
 with sigma of 0.01
3. Uiso/Uaniso restraints and constraints
Uiso(C26) = Uiso(N3) = Uiso(C25) = Uiso(O3) = Uiso(C27)
Uiso(C24) = Uiso(C24X)
4. Rigid body (RIGU) restrains
 O3, N3, C25, C26, C27
 with sigma for 1-2 distances of 0.004 and sigma for 1-3 distances of 0.004
5. Others
 Sof(O2X)=Sof(C23X)=Sof(H23X)=Sof(C22X)=Sof(H22X)=Sof(C21X)=Sof(C20X)=
 Sof(H20X)=Sof(C19X)=Sof(H19X)=Sof(C18X)=Sof(C24X)=Sof(H24D)=Sof(H24E)=
 Sof(H24F)=1-FVAR(1)
 Sof(O2)=Sof(C22)=Sof(H22)=Sof(C21)=Sof(C20)=Sof(H20)=Sof(C19)=Sof(H19)=
 Sof(C18)=Sof(C23)=Sof(H23)=Sof(C24)=Sof(H24A)=Sof(H24B)=Sof(H24C)=FVAR(1)
 Fixed Sof: O3(0.25) N3(0.25) C25(0.25) H25(0.25) C26(0.25) H26A(0.25)
 H26B(0.25) H26C(0.25) C27(0.25) H27C(0.25) H27A(0.25) H27B(0.25) H27D(0.25)
6.a Riding coordinates:
 C12(H12A,H12B,H12C), C24(H24A,H24B,H24C), C24X(H24D,H24E,H24F), C25(H25),
 C26(H26A,H26B,H26C), C27(H27C,H27A,H27B,H27D)
6.b Aromatic/amide H refined with riding coordinates:
 C2(H2), C3(H3), C7(H7), C8(H8), C10(H10), C11(H11), C14(H14), C15(H15),
 C22(H22), C20(H20), C19(H19), C23(H23), C23X(H23X), C22X(H22X), C20X(H20X),
 C19X(H19X)
6.c Fitted hexagon refined as free rotating group:
 C22(C21,C20,C19,C18,C23), C23X(C22X,C21X,C20X,C19X,C18X)
;
_atom_sites_solution_hydrogens     mixed
_atom_sites_solution_primary       dual
_atom_sites_solution_secondary     ?
loop_
  _atom_site_label
  _atom_site_type_symbol
  _atom_site_fract_x
  _atom_site_fract_y
  _atom_site_fract_z
  _atom_site_U_iso_or_equiv
  _atom_site_adp_type
  _atom_site_occupancy
  _atom_site_site_symmetry_order
  _atom_site_calc_flag
  _atom_site_refinement_flags_posn
  _atom_site_refinement_flags_adp
  _atom_site_refinement_flags_occupancy
  _atom_site_disorder_assembly
  _atom_site_disorder_group
 Pt1 Pt 0.500000 0.500000 1.000000 0.02523(15) Uani 1 2 d S T P . .
 O1 O 0.6566(5) 0.4384(5) 0.4595(3) 0.0397(16) Uani 1 1 d D . . . .
 O2 O -0.1233(8) 0.3290(13) 0.7920(9) 0.081(5) Uiso 0.583(12) 1 d D . . A 1
 O2X O -0.1004(11) 0.1732(18) 0.7809(13) 0.080(7) Uiso 0.417(12) 1 d D . . A 2
 N1 N 0.6153(5) 0.5401(6) 0.9455(4) 0.0266(16) Uani 1 1 d . . . . .
 N2 N 0.4237(5) 0.4578(6) 0.8815(4) 0.0261(16) Uani 1 1 d . . . . .
 C1 C 0.7049(6) 0.5799(8) 0.9861(5) 0.030(2) Uani 1 1 d . . . . .
 C2 C 0.7660(7) 0.6010(8) 0.9243(5) 0.038(2) Uani 1 1 d . . . . .
 H2 H 0.828826 0.632662 0.936216 0.045 Uiso 1 1 calc R . . . .
 C3 C 0.7175(7) 0.5676(8) 0.8455(5) 0.038(2) Uani 1 1 d . . . . .
 H3 H 0.741150 0.567891 0.793393 0.045 Uiso 1 1 calc R . . . .
 C4 C 0.6211(7) 0.5307(7) 0.8571(5) 0.030(2) Uani 1 1 d . . . . .
 C5 C 0.5483(6) 0.4892(7) 0.7909(4) 0.0285(18) Uani 1 1 d . . . . .
 C6 C 0.5724(6) 0.4745(7) 0.7019(5) 0.027(2) Uani 1 1 d . . . . .
 C7 C 0.5846(7) 0.5872(8) 0.6498(5) 0.035(2) Uani 1 1 d . . . . .
 H7 H 0.573466 0.675501 0.669645 0.042 Uiso 1 1 calc R . . . .
 C8 C 0.6126(7) 0.5734(8) 0.5700(5) 0.039(3) Uani 1 1 d . . . . .
 H8 H 0.621354 0.651228 0.537173 0.046 Uiso 1 1 calc R . . . .
 C9 C 0.6278(6) 0.4423(9) 0.5390(5) 0.031(2) Uani 1 1 d D . . . .
 C10 C 0.6130(7) 0.3279(8) 0.5891(5) 0.037(2) Uani 1 1 d . . . . .
 H10 H 0.622332 0.239201 0.568904 0.044 Uiso 1 1 calc R . . . .
 C11 C 0.5845(7) 0.3457(8) 0.6679(5) 0.035(2) Uani 1 1 d . . . . .
 H11 H 0.573022 0.267915 0.699742 0.042 Uiso 1 1 calc R . . . .
 C12 C 0.6653(8) 0.3044(9) 0.4221(6) 0.057(3) Uani 1 1 d D . . . .
 H12A H 0.680579 0.314050 0.364722 0.086 Uiso 1 1 d R . . . .
 H12B H 0.605999 0.254970 0.418912 0.086 Uiso 1 1 d R . . . .
 H12C H 0.715439 0.254340 0.458252 0.086 Uiso 1 1 d R . . . .
 C13 C 0.4563(7) 0.4584(8) 0.8029(5) 0.030(2) Uani 1 1 d . . . . .
 C14 C 0.3797(7) 0.4306(8) 0.7341(5) 0.032(2) Uani 1 1 d . . . . .
 H14 H 0.383175 0.426776 0.675051 0.038 Uiso 1 1 calc R . . . .
 C15 C 0.3006(7) 0.4107(8) 0.7702(5) 0.039(2) Uani 1 1 d . . . . .
 H15 H 0.239329 0.392047 0.740378 0.047 Uiso 1 1 calc R . . . .
 C16 C 0.3282(7) 0.4237(8) 0.8632(5) 0.032(2) Uani 1 1 d . . . . .
 C17 C 0.2660(7) 0.4068(8) 0.9224(5) 0.035(2) Uani 1 1 d . . . . .
 C22 C 0.0003(6) 0.4582(10) 0.8725(7) 0.050(5) Uiso 0.583(12) 1 d . . . A 1
 H22 H -0.045730 0.521797 0.882800 0.060 Uiso 0.583(12) 1 calc R . . A 1
 C21 C -0.0270(5) 0.3395(11) 0.8243(7) 0.044(5) Uiso 0.583(12) 1 d DG . . A 1
 C20 C 0.0419(7) 0.2444(10) 0.8089(6) 0.046(5) Uiso 0.583(12) 1 d G . . A 1
 H20 H 0.023613 0.164926 0.776687 0.055 Uiso 0.583(12) 1 calc R . . A 1
 C19 C 0.1380(6) 0.2680(10) 0.8418(6) 0.030(4) Uiso 0.583(12) 1 d G . . A 1
 H19 H 0.184028 0.204321 0.831520 0.035 Uiso 0.583(12) 1 calc R . . A 1
 C18 C 0.1653(5) 0.3867(11) 0.8900(6) 0.024(3) Uiso 0.583(12) 1 d G . . A 1
 C23 C 0.0964(7) 0.4818(9) 0.9054(6) 0.038(4) Uiso 0.583(12) 1 d G . . A 1
 H23 H 0.114688 0.561193 0.937634 0.045 Uiso 0.583(12) 1 calc R . . A 1
 C23X C 0.0861(11) 0.4193(12) 0.8870(11) 0.045(6) Uiso 0.417(12) 1 d . . . A 2
 H23X H 0.094130 0.508452 0.909486 0.054 Uiso 0.417(12) 1 calc R . . A 2
 C22X C -0.0047(9) 0.3721(16) 0.8513(11) 0.052(7) Uiso 0.417(12) 1 d G . . A 2
 H22X H -0.057551 0.429717 0.849962 0.062 Uiso 0.417(12) 1 calc R . . A 2
 C21X C -0.0167(8) 0.2388(18) 0.8177(11) 0.053(7) Uiso 0.417(12) 1 d DG . . A 2
 C20X C 0.0623(11) 0.1528(14) 0.8198(10) 0.058(7) Uiso 0.417(12) 1 d G . . A 2
 H20X H 0.054286 0.063590 0.797289 0.069 Uiso 0.417(12) 1 calc R . . A 2
 C19X C 0.1532(9) 0.1999(14) 0.8554(9) 0.029(5) Uiso 0.417(12) 1 d G . . A 2
 H19X H 0.205968 0.142322 0.856812 0.035 Uiso 0.417(12) 1 calc R . . A 2
 C18X C 0.1651(8) 0.3332(15) 0.8891(10) 0.034(6) Uiso 0.417(12) 1 d G . . A 2
 C24 C -0.1565(19) 0.215(2) 0.7370(16) 0.088(6) Uiso 0.583(12) 1 d D . . A 1
 H24A H -0.161544 0.233095 0.675821 0.133 Uiso 0.583(12) 1 d R . . A 1
 H24B H -0.120594 0.131215 0.751271 0.133 Uiso 0.583(12) 1 d R . . A 1
 H24C H -0.219384 0.204315 0.751271 0.133 Uiso 0.583(12) 1 d R . . A 1
 C24X C -0.174(2) 0.267(3) 0.744(2) 0.088(6) Uiso 0.417(12) 1 d D . . A 2
 H24D H -0.168349 0.241509 0.685054 0.133 Uiso 0.417(12) 1 d R . . A 2
 H24E H -0.238469 0.250359 0.752634 0.133 Uiso 0.417(12) 1 d R . . A 2
 H24F H -0.158819 0.362959 0.752634 0.133 Uiso 0.417(12) 1 d R . . A 2
 O3 O 0.006(2) 0.308(3) 0.5833(19) 0.063(4) Uiso 0.25 1 d . U . . .
 N3 N 0.000000 0.500000 0.500000 0.063(4) Uiso 0.5 2 d DS TU P . .
 C25 C 0.050(3) 0.402(3) 0.555(2) 0.063(4) Uiso 0.25 1 d D U . . .
 H25 H 0.115791 0.403711 0.573478 0.076 Uiso 0.25 1 d R . . . .
 C26 C -0.1048(8) 0.488(4) 0.482(3) 0.063(4) Uiso 0.25 1 d D U . . .
 H26A H -0.124869 0.400359 0.456225 0.095 Uiso 0.25 1 d R . . . .
 H26B H -0.128789 0.498909 0.535425 0.095 Uiso 0.25 1 d R . . . .
 H26C H -0.129449 0.561039 0.442425 0.095 Uiso 0.25 1 d R . . . .
 C27 C 0.031(4) 0.622(3) 0.457(3) 0.063(4) Uiso 0.25 1 d D U . . .
 H27C H -0.021526 0.670273 0.423225 0.095 Uiso 0.25 1 d R . . . .
 H27A H 0.096864 0.638903 0.469285 0.076 Uiso 0.25 1 d R . . . .
 H27B H 0.075594 0.594533 0.419775 0.095 Uiso 0.25 1 d R . . . .
 H27D H 0.063154 0.681793 0.501915 0.095 Uiso 0.25 1 d R . . . .

loop_
  _atom_site_aniso_label
  _atom_site_aniso_U_11
  _atom_site_aniso_U_22
  _atom_site_aniso_U_33
  _atom_site_aniso_U_23
  _atom_site_aniso_U_13
  _atom_site_aniso_U_12
 Pt1 0.0381(3) 0.0220(2) 0.0168(2) 0.0005(2) 0.00815(16) 0.0024(3)
 O1 0.070(5) 0.033(3) 0.019(3) -0.002(3) 0.016(3) -0.011(3)
 N1 0.044(5) 0.025(3) 0.013(3) 0.004(2) 0.010(3) 0.003(3)
 N2 0.043(5) 0.022(3) 0.014(3) 0.004(2) 0.006(3) 0.004(3)
 C1 0.036(6) 0.031(5) 0.023(4) -0.005(4) 0.008(4) 0.002(4)
 C2 0.036(6) 0.053(5) 0.025(5) 0.001(4) 0.007(4) 0.000(5)
 C3 0.057(7) 0.036(4) 0.026(5) -0.001(4) 0.020(5) -0.004(5)
 C4 0.047(6) 0.020(5) 0.023(4) 0.002(3) 0.007(4) 0.001(4)
 C5 0.051(5) 0.021(4) 0.015(3) -0.002(4) 0.008(3) 0.000(5)
 C6 0.041(5) 0.026(5) 0.016(4) 0.000(3) 0.009(3) -0.004(4)
 C7 0.058(7) 0.023(4) 0.029(5) -0.001(4) 0.020(5) 0.003(4)
 C8 0.081(8) 0.022(5) 0.019(5) 0.005(4) 0.025(5) -0.010(5)
 C9 0.041(6) 0.035(4) 0.019(4) -0.002(4) 0.007(4) -0.008(4)
 C10 0.064(7) 0.023(4) 0.025(5) -0.008(4) 0.016(5) -0.015(4)
 C11 0.058(7) 0.030(4) 0.018(4) 0.004(4) 0.011(4) -0.013(4)
 C12 0.095(10) 0.050(6) 0.033(6) -0.008(5) 0.029(6) 0.004(6)
 C13 0.043(6) 0.029(4) 0.019(4) 0.000(3) 0.010(4) 0.005(4)
 C14 0.045(6) 0.034(4) 0.017(4) 0.002(4) 0.009(4) 0.007(4)
 C15 0.040(6) 0.045(5) 0.030(5) 0.005(4) 0.001(4) 0.013(5)
 C16 0.039(6) 0.030(5) 0.025(5) -0.003(4) 0.000(4) 0.002(4)
 C17 0.037(6) 0.045(5) 0.025(5) -0.003(4) 0.011(4) 0.005(4)

_geom_special_details
;
 All esds (except the esd in the dihedral angle between two l.s. planes)
 are estimated using the full covariance matrix.  The cell esds are taken
 into account individually in the estimation of esds in distances, angles
 and torsion angles; correlations between esds in cell parameters are only
 used when they are defined by crystal symmetry.  An approximate (isotropic)
 treatment of cell esds is used for estimating esds involving l.s. planes.
;
loop_
  _geom_bond_atom_site_label_1
  _geom_bond_atom_site_label_2
  _geom_bond_distance
  _geom_bond_site_symmetry_2
  _geom_bond_publ_flag
 Pt1 N1 2.002(7) 3_667 ?
 Pt1 N1 2.003(7) . ?
 Pt1 N2 2.017(7) . ?
 Pt1 N2 2.017(7) 3_667 ?
 O1 C9 1.369(8) . ?
 O1 C12 1.433(9) . ?
 O2 C21 1.376(10) . ?
 O2 C24 1.428(12) . ?
 O2X C21X 1.382(11) . ?
 O2X C24X 1.428(12) . ?
 N1 C1 1.375(11) . ?
 N1 C4 1.396(9) . ?
 N2 C13 1.381(9) . ?
 N2 C16 1.374(11) . ?
 C1 C2 1.413(11) . ?
 C1 C17 1.421(11) 3_667 ?
 C2 H2 0.9300 . ?
 C2 C3 1.341(12) . ?
 C3 H3 0.9300 . ?
 C3 C4 1.452(12) . ?
 C4 C5 1.389(12) . ?
 C5 C6 1.491(10) . ?
 C5 C13 1.381(12) . ?
 C6 C7 1.387(10) . ?
 C6 C11 1.375(10) . ?
 C7 H7 0.9300 . ?
 C7 C8 1.374(11) . ?
 C8 H8 0.9300 . ?
 C8 C9 1.386(11) . ?
 C9 C10 1.390(10) . ?
 C10 H10 0.9300 . ?
 C10 C11 1.368(11) . ?
 C11 H11 0.9300 . ?
 C12 H12A 0.9600 . ?
 C12 H12B 0.9601 . ?
 C12 H12C 0.9599 . ?
 C13 C14 1.416(12) . ?
 C14 H14 0.9300 . ?
 C14 C15 1.349(12) . ?
 C15 H15 0.9300 . ?
 C15 C16 1.443(11) . ?
 C16 C17 1.389(11) . ?
 C17 C18 1.444(11) . ?
 C17 C18X 1.602(14) . ?
 C22 H22 0.9300 . ?
 C22 C21 1.3900 . ?
 C22 C23 1.3900 . ?
 C21 C20 1.3900 . ?
 C20 H20 0.9300 . ?
 C20 C19 1.3900 . ?
 C19 H19 0.9300 . ?
 C19 C18 1.3900 . ?
 C18 C23 1.3900 . ?
 C23 H23 0.9300 . ?
 C23X H23X 0.9300 . ?
 C23X C22X 1.3900 . ?
 C23X C18X 1.3900 . ?
 C22X H22X 0.9300 . ?
 C22X C21X 1.3900 . ?
 C21X C20X 1.3900 . ?
 C20X H20X 0.9300 . ?
 C20X C19X 1.3900 . ?
 C19X H19X 0.9300 . ?
 C19X C18X 1.3900 . ?
 C24 H24A 0.9599 . ?
 C24 H24B 0.9602 . ?
 C24 H24C 0.9600 . ?
 C24X H24D 0.9599 . ?
 C24X H24E 0.9600 . ?
 C24X H24F 0.9600 . ?
 O3 C25 1.22(5) . ?
 O3 C27 1.01(4) 3_566 ?
 O3 H27C 0.33(4) 3_566 ?
 O3 H27B 1.49(6) 3_566 ?
 O3 H27D 1.52(6) 3_566 ?
 N3 C25 1.392(10) 3_566 ?
 N3 C25 1.392(10) . ?
 N3 C26 1.468(10) 3_566 ?
 N3 C26 1.468(10) . ?
 N3 C27 1.463(10) . ?
 N3 C27 1.463(10) 3_566 ?
 C25 H25 0.9299 . ?
 C25 C26 1.49(5) 3_566 ?
 C25 H26C 1.18(5) 3_566 ?
 C25 C27 1.16(6) 3_566 ?
 C25 H27C 0.90(4) 3_566 ?
 C26 H26A 0.9600 . ?
 C26 H26B 0.9597 . ?
 C26 H26C 0.9600 . ?
 C26 C27 1.67(5) 3_566 ?
 C26 H27A 1.44(4) 3_566 ?
 C27 H27C 0.9600 . ?
 C27 H27A 0.9298 . ?
 C27 H27B 0.9598 . ?
 C27 H27D 0.9600 . ?

loop_
  _geom_angle_atom_site_label_1
  _geom_angle_atom_site_label_2
  _geom_angle_atom_site_label_3
  _geom_angle
  _geom_angle_site_symmetry_1
  _geom_angle_site_symmetry_3
  _geom_angle_publ_flag
 N1 Pt1 N1 180.0 3_667 . ?
 N1 Pt1 N2 90.0(3) . . ?
 N1 Pt1 N2 90.0(3) 3_667 . ?
 N1 Pt1 N2 90.0(3) . 3_667 ?
 N1 Pt1 N2 90.0(3) 3_667 3_667 ?
 N2 Pt1 N2 180.0 . 3_667 ?
 C9 O1 C12 116.9(6) . . ?
 C21 O2 C24 118.8(15) . . ?
 C21X O2X C24X 113(2) . . ?
 C1 N1 Pt1 128.0(5) . . ?
 C1 N1 C4 105.6(7) . . ?
 C4 N1 Pt1 126.5(6) . . ?
 C13 N2 Pt1 127.1(6) . . ?
 C16 N2 Pt1 126.5(5) . . ?
 C16 N2 C13 106.4(7) . . ?
 N1 C1 C2 110.5(7) . . ?
 N1 C1 C17 125.1(7) . 3_667 ?
 C2 C1 C17 124.3(9) . 3_667 ?
 C1 C2 H2 125.9 . . ?
 C3 C2 C1 108.1(9) . . ?
 C3 C2 H2 125.9 . . ?
 C2 C3 H3 126.5 . . ?
 C2 C3 C4 107.0(7) . . ?
 C4 C3 H3 126.5 . . ?
 N1 C4 C3 108.7(7) . . ?
 C5 C4 N1 126.2(8) . . ?
 C5 C4 C3 125.1(7) . . ?
 C4 C5 C6 117.5(8) . . ?
 C13 C5 C4 124.2(7) . . ?
 C13 C5 C6 118.4(7) . . ?
 C7 C6 C5 122.7(7) . . ?
 C11 C6 C5 120.5(7) . . ?
 C11 C6 C7 116.8(7) . . ?
 C6 C7 H7 118.8 . . ?
 C8 C7 C6 122.4(7) . . ?
 C8 C7 H7 118.8 . . ?
 C7 C8 H8 120.3 . . ?
 C7 C8 C9 119.4(7) . . ?
 C9 C8 H8 120.3 . . ?
 O1 C9 C8 115.4(7) . . ?
 O1 C9 C10 125.6(7) . . ?
 C10 C9 C8 119.0(6) . . ?
 C9 C10 H10 120.0 . . ?
 C11 C10 C9 120.0(7) . . ?
 C11 C10 H10 120.0 . . ?
 C6 C11 C10 122.3(7) . . ?
 C6 C11 H11 118.8 . . ?
 C10 C11 H11 118.8 . . ?
 O1 C12 H12A 109.9 . . ?
 O1 C12 H12B 109.7 . . ?
 O1 C12 H12C 108.9 . . ?
 H12A C12 H12B 109.5 . . ?
 H12A C12 H12C 109.5 . . ?
 H12B C12 H12C 109.5 . . ?
 N2 C13 C14 110.0(8) . . ?
 C5 C13 N2 125.9(8) . . ?
 C5 C13 C14 124.0(7) . . ?
 C13 C14 H14 126.4 . . ?
 C15 C14 C13 107.2(7) . . ?
 C15 C14 H14 126.4 . . ?
 C14 C15 H15 126.2 . . ?
 C14 C15 C16 107.7(8) . . ?
 C16 C15 H15 126.2 . . ?
 N2 C16 C15 108.6(7) . . ?
 N2 C16 C17 127.1(8) . . ?
 C17 C16 C15 124.2(9) . . ?
 C1 C17 C18 117.7(8) 3_667 . ?
 C1 C17 C18X 117.2(9) 3_667 . ?
 C16 C17 C1 123.1(9) . 3_667 ?
 C16 C17 C18 119.0(8) . . ?
 C16 C17 C18X 117.9(9) . . ?
 C21 C22 H22 120.0 . . ?
 C21 C22 C23 120.0 . . ?
 C23 C22 H22 120.0 . . ?
 O2 C21 C22 115.2(9) . . ?
 O2 C21 C20 124.7(9) . . ?
 C22 C21 C20 120.0 . . ?
 C21 C20 H20 120.0 . . ?
 C21 C20 C19 120.0 . . ?
 C19 C20 H20 120.0 . . ?
 C20 C19 H19 120.0 . . ?
 C18 C19 C20 120.0 . . ?
 C18 C19 H19 120.0 . . ?
 C19 C18 C17 117.9(7) . . ?
 C19 C18 C23 120.0 . . ?
 C23 C18 C17 122.1(7) . . ?
 C22 C23 H23 120.0 . . ?
 C18 C23 C22 120.0 . . ?
 C18 C23 H23 120.0 . . ?
 C22X C23X H23X 120.0 . . ?
 C22X C23X C18X 120.0 . . ?
 C18X C23X H23X 120.0 . . ?
 C23X C22X H22X 120.0 . . ?
 C21X C22X C23X 120.0 . . ?
 C21X C22X H22X 120.0 . . ?
 O2X C21X C22X 128.5(14) . . ?
 O2X C21X C20X 111.4(14) . . ?
 C22X C21X C20X 120.0 . . ?
 C21X C20X H20X 120.0 . . ?
 C19X C20X C21X 120.0 . . ?
 C19X C20X H20X 120.0 . . ?
 C20X C19X H19X 120.0 . . ?
 C18X C19X C20X 120.0 . . ?
 C18X C19X H19X 120.0 . . ?
 C23X C18X C17 114.3(9) . . ?
 C19X C18X C17 125.3(9) . . ?
 C19X C18X C23X 120.0 . . ?
 O2 C24 H24A 114.6 . . ?
 O2 C24 H24B 113.8 . . ?
 O2 C24 H24C 99.6 . . ?
 H24A C24 H24B 109.5 . . ?
 H24A C24 H24C 109.5 . . ?
 H24B C24 H24C 109.5 . . ?
 O2X C24X H24D 93.1 . . ?
 O2X C24X H24E 118.8 . . ?
 O2X C24X H24F 115.0 . . ?
 H24D C24X H24E 109.5 . . ?
 H24D C24X H24F 109.5 . . ?
 H24E C24X H24F 109.5 . . ?
 C25 O3 H27C 10(9) . 3_566 ?
 C25 O3 H27B 87(2) . 3_566 ?
 C25 O3 H27D 86(2) . 3_566 ?
 C27 O3 C25 62(3) 3_566 . ?
 C27 O3 H27C 71(7) 3_566 3_566 ?
 C27 O3 H27B 40(2) 3_566 3_566 ?
 C27 O3 H27D 38(2) 3_566 3_566 ?
 H27B O3 H27C 97.3 3_566 3_566 ?
 H27B O3 H27D 62.8 3_566 3_566 ?
 H27D O3 H27C 92.6 3_566 3_566 ?
 C25 N3 C25 180(2) 3_566 . ?
 C25 N3 C26 117(2) 3_566 3_566 ?
 C25 N3 C26 63(2) 3_566 . ?
 C25 N3 C26 63(2) . 3_566 ?
 C25 N3 C26 117(2) . . ?
 C25 N3 C27 48(3) 3_566 . ?
 C25 N3 C27 132(3) . . ?
 C25 N3 C27 48(3) . 3_566 ?
 C25 N3 C27 132(3) 3_566 3_566 ?
 C26 N3 C26 180(3) . 3_566 ?
 C27 N3 C26 70(2) 3_566 . ?
 C27 N3 C26 70(2) . 3_566 ?
 C27 N3 C26 110(2) 3_566 3_566 ?
 C27 N3 C26 110(2) . . ?
 C27 N3 C27 180.0 3_566 . ?
 O3 C25 N3 120(4) . . ?
 O3 C25 H25 116.7 . . ?
 O3 C25 C26 177(4) . 3_566 ?
 O3 C25 H26C 139(3) . 3_566 ?
 O3 C25 H27C 4(3) . 3_566 ?
 N3 C25 H25 123.5 . . ?
 N3 C25 C26 61.1(13) . 3_566 ?
 N3 C25 H26C 101(3) . 3_566 ?
 N3 C25 H27C 123(4) . 3_566 ?
 H25 C25 H26C 22.6 . 3_566 ?
 H25 C25 H27C 113.1 . 3_566 ?
 C26 C25 H25 62.5 3_566 . ?
 C26 C25 H26C 40.0(15) 3_566 3_566 ?
 C26 C25 H27C 174(5) 3_566 3_566 ?
 H26C C25 H27C 135.5 3_566 3_566 ?
 C27 C25 O3 50(3) 3_566 . ?
 C27 C25 N3 69.3(16) 3_566 . ?
 C27 C25 H25 167.1 3_566 . ?
 C27 C25 C26 130.3(16) 3_566 3_566 ?
 C27 C25 H26C 170(3) 3_566 3_566 ?
 C27 C25 H27C 54(3) 3_566 3_566 ?
 N3 C26 H25 94(2) . 3_566 ?
 N3 C26 H26A 111.6 . . ?
 N3 C26 H26B 108.6 . . ?
 N3 C26 H26C 108.2 . . ?
 N3 C26 C27 55.1(12) . 3_566 ?
 N3 C26 H27A 89(2) . 3_566 ?
 H25 C26 H27A 172.3 3_566 3_566 ?
 H26A C26 H25 115.3 . 3_566 ?
 H26A C26 H26B 109.5 . . ?
 H26A C26 H26C 109.5 . . ?
 H26A C26 H27A 57.1 . 3_566 ?
 H26B C26 H25 117.0 . 3_566 ?
 H26B C26 H26C 109.5 . . ?
 H26B C26 H27A 68.8 . 3_566 ?
 H26C C26 H25 14.5 . 3_566 ?
 H26C C26 H27A 162.1 . 3_566 ?
 C27 C26 H25 149(2) 3_566 3_566 ?
 C27 C26 H26A 77.6 3_566 . ?
 C27 C26 H26B 81.3 3_566 . ?
 C27 C26 H26C 163.1 3_566 . ?
 C27 C26 H27A 33.8(10) 3_566 3_566 ?
 O3 C27 N3 131(5) 3_566 . ?
 O3 C27 H27C 19.0 3_566 . ?
 O3 C27 H27A 114.5 3_566 . ?
 O3 C27 H27B 98.2 3_566 . ?
 O3 C27 H27D 100.5 3_566 . ?
 N3 C27 H27C 111.9 . . ?
 N3 C27 H27A 114.6 . . ?
 N3 C27 H27B 109.5 . . ?
 N3 C27 H27D 107.0 . . ?
 H27C C27 H27A 133.4 . . ?
 H27C C27 H27B 109.5 . . ?
 H27C C27 H27D 109.5 . . ?
 H27A C27 H27B 56.1 . . ?
 H27A C27 H27D 54.2 . . ?
 H27B C27 H27D 109.5 . . ?

loop_
  _refln_index_h
  _refln_index_k
  _refln_index_l
  _refln_F_squared_meas
  _refln_F_squared_sigma
 -2 0 0 4214.82 67.52
 2 0 0 4181.08 67.57
 3 0 0 55.12 13.29
 -3 0 0 61.43 13.87
 4 0 0 32.77 11.92
 -4 0 0 20.47 11.04
 -5 0 0 245.45 27.25
 -6 0 0 682.59 48.34
 -7 0 0 173.31 28.58
 -8 0 0 1430.61 80.37
 -9 0 0 865.68 67.12
 -10 0 0 659.23 61.25
 -11 0 0 300.04 44.74
 -12 0 0 279.52 44.54
 -13 0 0 132.67 33.34
 -14 0 0 204.68 44.47
 -15 0 0 178.67 43.31
 -16 0 0 159.18 44.54
 -17 0 0 130.62 41.36
 -18 0 0 67.86 32.15
 -19 0 0 24.37 26.38
 -20 0 0 -15.2 29.11
 -1 1 0 126.88 8.83
 1 -1 0 121.16 8.64
 -1 -1 0 114.22 9.89
 1 1 0 121.1 9.57
 -2 -1 0 16.24 9.75
 -2 1 0 13.37 6.28
 2 -1 0 1.99 4.99
 2 1 0 12.8 7.63
 2 -1 0 -1 5.23
 3 1 0 200.63 19.8
 -3 1 0 174.98 16.82
 -3 -1 0 190.66 20.79
 3 -1 0 177.52 17.63
 4 -1 0 -3.56 8.4
 -4 -1 0 -3 9.65
 -4 1 0 0.36 9.54
 -5 -1 0 163.38 24.56
 -5 1 0 163.21 22.06
 -6 1 0 37.09 15.2
 -6 -1 0 -2.14 13.85
 -7 1 0 1.87 11.68
 -7 -1 0 44.65 21.06
 -8 1 0 76.28 21.08
 -8 -1 0 39.69 18.46
 -9 -1 0 19.92 20.99
 -9 1 0 -12.17 16.75
 -10 1 0 10.77 14
 -10 -1 0 -13.64 22.98
 -11 -1 0 -26.44 22.98
 -11 1 0 17.27 21.79
 -12 -1 0 34.89 22.38
 -12 1 0 -10.28 16.33
 -13 -1 0 2.66 26.61
 -13 1 0 -3.38 17.34
 -14 1 0 -21.9 22.72
 -14 -1 0 26.12 19.97
 -15 -1 0 18.58 19.46
 -15 1 0 2.78 22.07
 -16 -1 0 12.48 22.9
 -16 1 0 22.47 17.88
 -17 1 0 79.04 35.58
 -17 -1 0 53.32 32.74
 -18 -1 0 55.82 35.22
 -18 1 0 21.29 28.27
 -19 -1 0 32.25 27.12
 -19 1 0 -25.01 27.97
 -20 1 0 -16.99 25.87
 0 2 0 9999 67.25
 1 2 0 8489.89 82.56
 -1 -2 0 8370.33 84.98
 -1 2 0 8702.59 96.25
 -2 2 0 2940.03 43.69
 -2 2 0 2657.72 55.97
 2 2 0 2657.93 59.46
 2 -2 0 2899.15 57.78
 -2 -2 0 2777.68 44.24
 2 -2 0 2772.5 46.52
 -2 -2 0 2566.33 60.76
 3 -2 0 491.97 26.09
 -3 -2 0 447.14 31.49
 3 -2 0 474.38 25.82
 3 2 0 435.62 29.09
 -3 2 0 503.09 24.84
 4 -2 0 974.63 43.38
 4 -2 0 973.39 40.26
 -4 -2 0 976.88 50.68
 -4 2 0 898.01 40.28
 -5 2 0 1159.85 51.8
 -5 -2 0 1268.39 62.99
 -6 -2 0 299.3 34.79
 -6 2 0 385.73 33.85
 -7 -2 0 904.37 62.23
 -7 2 0 948.66 56.79
 -8 -2 0 708.88 59.65
 -8 2 0 741.16 54.64
 -9 2 0 480.22 47.64
 -9 -2 0 471.09 51.99
 -10 2 0 697.88 60.64
 -10 -2 0 697.06 65.71
 -11 2 0 179.36 34.14
 -11 -2 0 200.56 38.67
 -12 -2 0 305.13 50.34
 -12 2 0 209.45 38.94
 -13 2 0 169.35 37.37
 -13 -2 0 159.31 39.24
 -14 2 0 278.66 47.27
 -14 -2 0 249.08 49.36
 -15 2 0 209.2 45.17
 -15 -2 0 151.78 41.52
 -16 -2 0 159.12 43.82
 -16 2 0 171.44 42.96
 -17 2 0 124.61 37.64
 -17 -2 0 100.7 39.05
 -18 -2 0 115.85 46.54
 -18 2 0 43.22 27.12
 -19 -2 0 28.71 32.9
 -19 2 0 69.84 33.98
 -20 2 0 27.58 30
 0 3 0 -0.16 3.7
 1 3 0 2205.97 44.72
 -1 -3 0 2129.62 46.92
 1 3 0 2307.18 35.54
 -1 3 0 2162.36 60.28
 -1 -3 0 2240.64 35.43
 2 3 0 675.96 31.57
 2 -3 0 721.31 34.94
 -2 -3 0 679.65 22.24
 2 -3 0 674.73 20.35
 -2 3 0 699.06 34.37
 -2 -3 0 626.89 32.91
 -3 -3 0 -1.42 4.65
 3 -3 0 -0.03 4.41
 3 -3 0 -9.96 9.03
 -3 3 0 18.16 10.19
 -3 -3 0 0.92 9.13
 3 3 0 -4.32 8.26
 -3 3 0 1.24 4.1
 4 -3 0 13.85 7.42
 -4 -3 0 -19.48 13.22
 -4 -3 0 4.18 6.01
 -4 3 0 5.2 7.16
 -5 -3 0 54.53 17.34
 -5 3 0 71.4 13.81
 -6 -3 0 42.13 20.62
 -6 3 0 20.94 10.84
 -7 -3 0 37.98 20.29
 -7 3 0 33.22 11.76
 -8 3 0 62.92 18.88
 -8 -3 0 122.73 27.52
 -9 -3 0 44.21 22.44
 -9 3 0 41.02 16.89
 -10 -3 0 40.16 24.78
 -10 3 0 33.11 16.47
 -11 -3 0 1.83 17.32
 -11 3 0 30.47 17.89
 -12 -3 0 21.45 24.15
 -12 3 0 -1.38 15.05
 -13 3 0 7.92 17.54
 -13 -3 0 45.77 27.19
 -14 3 0 21.41 23.77
 -14 -3 0 -1.02 21.71
 -15 3 0 21.07 20.82
 -15 -3 0 56.35 31.23
 -16 -3 0 41.55 36.72
 -16 3 0 17.91 19.79
 -17 -3 0 31.36 28.97
 -17 3 0 11.03 23.64
 -18 3 0 113.91 37.11
 -18 -3 0 43.39 34.53
 -19 -3 0 -0.85 23.79
 -19 3 0 -11.69 20.92
 -20 3 0 38.24 29.92
 0 -4 0 1582.79 30.37
 0 4 0 1661.03 38.77
 -1 -4 0 1811.04 46.21
 -1 -4 0 1911.26 36.96
 1 4 0 1927.56 44.37
 1 4 0 1988.72 37.78
 -1 4 0 1952.28 48.52
 -1 4 0 1898.2 66.52
 2 4 0 2986.02 67.44
 -2 -4 0 2739.37 69.61
 -2 4 0 2918.12 81.15
 -2 -4 0 3004.75 48.54
 2 4 0 2947.17 48.57
 -3 -4 0 1813.77 64.23
 3 -4 0 1703.91 38.83
 -3 -4 0 1770.96 42.23
 -3 4 0 1655.15 61.1
 -4 -4 0 756.07 46.64
 -4 4 0 824.63 44.71
 -4 -4 0 722.66 31.94
 -4 4 0 785.92 30.99
 4 -4 0 750.59 33.17
 -5 4 0 693.72 35.21
 5 -4 0 701.87 37.85
 -5 -4 0 806.09 53.7
 -6 -4 0 986.91 63.66
 -6 4 0 908.06 44.82
 -7 -4 0 755.75 59.66
 -7 4 0 620.37 42.19
 -8 4 0 599.67 45.76
 -8 -4 0 650.37 59.51
 -9 -4 0 385.28 48.73
 -9 4 0 296.63 34.8
 -10 4 0 307.66 38.63
 -10 -4 0 310.91 47.45
 -11 -4 0 269.68 45.34
 -11 4 0 191.92 32.1
 -12 -4 0 238.54 45.59
 -12 4 0 260.13 40.29
 -13 -4 0 168.1 41.62
 -13 4 0 232.98 40.07
 -14 4 0 136.21 34.06
 -14 -4 0 166.2 44.54
 -15 4 0 97.09 33.34
 -15 -4 0 115.14 39.1
 -16 -4 0 131.56 43.5
 -16 4 0 127.81 36.97
 -17 4 0 123.61 37.64
 -17 -4 0 120.4 43.59
 -18 4 0 63.23 28.72
 -18 -4 0 75.17 35.06
 -19 4 0 47.92 30.36
 -19 -4 0 24.97 26.23
 -20 4 0 59.52 30.19
 0 5 0 -3.67 4.79
 0 -5 0 1.6 2.01
 1 5 0 220.41 14.26
 -1 5 0 177.4 24.68
 -1 -5 0 227.78 17.26
 -1 5 0 224.74 18.24
 2 5 0 196.75 18.16
 -2 5 0 183.05 18.79
 -2 -5 0 202.56 13.38
 -2 -5 0 183.82 19.06
 2 5 0 203.46 13.81
 -2 5 0 188.97 23.81
 -3 -5 0 207.93 14.87
 -3 5 0 186.11 22.87
 -3 -5 0 187.18 22.19
 -4 -5 0 12.51 11.07
 -4 -5 0 -6.04 5.11
 4 -5 0 0.2 3.31
 -4 5 0 22.45 13.01
 -5 -5 0 30.7 8.57
 -5 -5 0 27.04 14.27
 -5 5 0 44.99 14.62
 5 -5 0 33.28 8.81
 -5 5 0 40.92 9.49
 -6 -5 0 6.77 10.88
 -6 5 0 6.21 6.92
 -7 5 0 59.79 13.44
 -7 -5 0 58.95 20.93
 -8 5 0 49.34 14.69
 -8 -5 0 14.9 16.17
 -9 -5 0 5.81 18.76
 -9 5 0 3.48 11.17
 -10 -5 0 7.05 16.94
 -10 5 0 -5.06 11.82
 -11 -5 0 58.63 27.44
 -11 5 0 51.66 18.37
 -12 -5 0 -7.91 19.65
 -12 5 0 -1.55 11.49
 -13 5 0 6.71 13.96
 -13 -5 0 -28.75 30.06
 -14 -5 0 27.12 28.69
 -14 5 0 15.3 19.1
 -15 -5 0 -23.62 28.64
 -15 5 0 -7.49 17.82
 -16 5 0 12.44 20.54
 -16 -5 0 -7.4 27.31
 -17 5 0 -19.57 22.4
 -17 -5 0 20.99 24.32
 -18 -5 0 4.49 25.41
 -18 5 0 5.71 18.58
 -19 5 0 15.21 21.59
 0 6 0 415.2 23.04
 -1 -6 0 662.36 28.03
 -1 6 0 722.79 34.41
 1 6 0 718.06 26.93
 -1 6 0 735.96 51.29
 -2 -6 0 1912.99 59.61
 -2 6 0 2027.5 84.63
 2 6 0 1922.19 42.41
 -2 6 0 2018.13 63.42
 -3 6 0 1660.14 76.63
 -3 -6 0 1624.08 39.8
 -3 6 0 1622.05 62.06
 -3 -6 0 1611.46 63.08
 -4 -6 0 586.15 42.76
 -4 -6 0 605.19 27.32
 -4 6 0 660.69 48.28
 5 -6 0 470.27 24
 -5 6 0 573.59 46
 -5 -6 0 499.15 27.88
 -5 -6 0 466.44 41.85
 -6 6 0 530.47 45.3
 -6 -6 0 551.67 48.99
 -7 6 0 459 31.61
 -7 -6 0 616.55 56.1
 -8 -6 0 463.26 52.83
 -8 6 0 406.11 33.61
 -9 -6 0 246.09 40.56
 -9 6 0 225.86 27.37
 -10 6 0 212.56 29.18
 -10 -6 0 310.6 48.42
 -11 6 0 213.46 32.14
 -11 -6 0 222.47 44.23
 -12 -6 0 217.19 44.8
 -12 6 0 233.03 35.45
 -13 -6 0 207.37 45.76
 -13 6 0 143.56 31.04
 -14 6 0 63.76 22.59
 -14 -6 0 20.13 20.73
 -15 -6 0 128.57 43.91
 -15 6 0 63.42 25.3
 -16 -6 0 106.34 39.91
 -17 -6 0 5.06 20.73
 -18 -6 0 92.73 42.04
 0 7 0 -25.81 15.49
 0 7 0 0.4 4.61
 -1 7 0 50.86 18.31
 -1 -7 0 61.68 8.15
 1 7 0 40.81 7.36
 -1 7 0 46.51 10.26
 -2 7 0 21.01 16.89
 2 7 0 4.33 4.23
 -2 7 0 4.68 7.17
 -2 -7 0 4.94 5.49
 -3 7 0 3.64 7.16
 -3 -7 0 8.94 6.98
 -3 7 0 21.8 14.15
 -4 7 0 4.92 10.16
 -4 7 0 20.14 12.47
 -4 -7 0 21.48 10.02
 -5 7 0 15.26 16.31
 -5 -7 0 -14.7 10.98
 -6 7 0 34.71 15.94
 -6 -7 0 8.17 12
 -7 -7 0 -0.1 13.06
 -8 -7 0 11.42 17.94
 -9 -7 0 -8.54 17.02
 -10 7 0 13.26 11.63
 -10 -7 0 5.75 16.91
 -11 -7 0 3.72 15.07
 -12 -7 0 6.08 18.33
 -13 -7 0 13.69 23.79
 -14 -7 0 28.17 25.8
 -15 -7 0 -1.48 20.77
 -16 -7 0 1.88 18.61
 -17 -7 0 13.31 28.58
 0 8 0 153.47 29.55
 0 8 0 139.91 14.74
 -1 8 0 215.2 34.08
 -1 8 0 214.59 20.65
 1 8 0 204.83 14.99
 -2 8 0 727.83 59.94
 -2 -8 0 782.87 34.16
 -2 8 0 778.63 42.77
 -3 8 0 1100.17 73.6
 -3 -8 0 1029.14 47.95
 -3 8 0 1089.51 54.78
 -4 -8 0 817.98 49.48
 -4 8 0 882.79 65.76
 -4 8 0 931.1 55.15
 -5 8 0 427.36 40.87
 -5 8 0 462.22 47.59
 -5 -8 0 487.81 43
 -6 8 0 330.82 38.09
 -6 -8 0 326.31 38.81
 -6 8 0 424.98 46.36
 -7 -8 0 222.76 34.56
 -8 -8 0 176.51 32.74
 -9 -8 0 148.32 32.74
 -10 -8 0 204.62 39.74
 -11 -8 0 184.28 39.72
 -12 -8 0 134.41 37.78
 -13 -8 0 155.46 41.42
 -14 -8 0 92.2 35.72
 -15 -8 0 121.1 40.35
 -16 -8 0 22.89 23.43
 -17 -8 0 -0.82 22.4
 0 9 0 1.71 14.74
 1 9 0 7.29 17.85
 -1 9 0 16 17.93
 -2 9 0 -5.08 8.6
 -2 9 0 27.16 19.03
 -3 9 0 6 9.05
 -3 9 0 9.7 16.9
 -4 9 0 -2.92 15.07
 -4 9 0 -6.57 9.75
 -5 9 0 24.72 19.92
 -5 9 0 -2.7 13.36
 -6 9 0 10.82 12.89
 -6 9 0 59.07 23.9
 -7 -9 0 15.06 15.14
 -7 9 0 59.1 23.91
 -7 9 0 20.72 15.67
 -8 -9 0 31.1 17.45
 -8 9 0 -6.7 12.07
 -9 -9 0 41.74 20.72
 -10 -9 0 -2.85 15.62
 -11 -9 0 -20.62 19.87
 -12 -9 0 33.62 24.19
 -13 -9 0 17.71 22.8
 -14 -9 0 -50.16 29.9
 -15 -9 0 19.07 23.05
 -16 -9 0 -22.5 29.71
 0 10 0 230.92 44.61
 -1 10 0 231.43 41.21
 1 10 0 168.92 37.01
 -2 10 0 245.73 42.15
 2 10 0 231.31 43.64
 -3 10 0 373.23 51.38
 -4 10 0 400.17 51.21
 -5 10 0 416.32 53.53
 -6 10 0 258.74 42.98
 -7 10 0 210.21 34.02
 -7 10 0 189.84 37.84
 -8 10 0 99.77 27.52
 -9 10 0 88.47 26.81
 -10 10 0 160.87 37.73
 -11 10 0 97.18 31.66
 -12 10 0 136.87 37.14
 -13 10 0 59.35 31.72
 0 11 0 -6.69 17.44
 1 11 0 -30.16 22.52
 -1 11 0 7.81 15.08
 2 11 0 17.08 20.99
 -2 11 0 27.89 20.47
 3 11 0 16.44 18.24
 -3 11 0 -11.63 17.94
 -4 11 0 37.9 23.79
 -5 11 0 35.4 24.29
 -6 11 0 41.89 23.15
 -7 11 0 29.05 19.92
 0 12 0 250.54 50
 -1 12 0 179.85 42.2
 1 12 0 213.86 46.58
 2 12 0 164.68 41.47
 -2 12 0 113.65 35.18
 -3 12 0 125.6 35.45
 3 12 0 181.73 44.56
 -4 12 0 233.19 47.15
 4 12 0 191.65 46.98
 -5 12 0 306.49 52.19
 0 13 0 -15.77 21.08
 -1 13 0 23.19 20.2
 1 13 0 25.22 22.14
 -2 13 0 12.36 22.81
 2 13 0 30.69 26.54
 3 13 0 6.36 22.84
 -3 13 0 -34.44 24.65
 4 13 0 -37.8 29.54
 5 13 0 51.23 30.63
 6 13 0 34.13 34.42
 0 14 0 156.23 44.45
 -1 14 0 59.7 30.99
 1 14 0 157.57 45.47
 2 14 0 79.97 34.45
 3 14 0 51.55 28.02
 4 14 0 165.02 47.48
 -20 0 1 1.86 26.86
 -19 0 1 8.09 24.18
 -18 0 1 58.01 30.77
 -17 0 1 20.54 21.2
 -16 0 1 10.53 27.99
 -15 0 1 24.16 22.62
 -14 0 1 -13.44 22.09
 -13 0 1 -2.16 18.49
 -12 0 1 -16.44 22.46
 -11 0 1 18.56 19.19
 -10 0 1 6.58 19.02
 -9 0 1 9.31 20.52
 -8 0 1 1.28 15.2
 -7 0 1 -5.88 13.53
 -6 0 1 0.77 11.49
 -5 0 1 -2.11 11.57
 -4 0 1 -3.71 10.64
 4 0 -1 -0.73 7.79
 -3 0 1 -4.19 8.03
 3 0 -1 2.33 6.54
 -2 0 1 10.1 6.15
 2 0 -1 2.42 5.07
 1 0 -1 -0.75 2.61
 -1 0 1 -0.3 2.47
 -1 0 -1 4.57 3.66
 1 0 1 -4.05 3.31
 -2 0 -1 -3.66 5.49
 2 0 1 7.11 7.46
 3 0 1 16.17 8.57
 -3 0 -1 1.93 8.74
 -4 0 -1 18.83 12.21
 -5 0 -1 7.83 10.54
 -6 0 -1 9.55 12.74
 -7 0 -1 7 15.19
 -8 0 -1 -6.59 16.21
 -9 0 -1 26.43 19.38
 -10 0 -1 1.99 18.27
 -11 0 -1 -8.01 18.22
 -12 0 -1 19.4 16.89
 -13 0 -1 11.12 18.52
 -14 0 -1 15.54 24.3
 -15 0 -1 13.46 24.53
 -16 0 -1 -12.38 26.01
 -17 0 -1 1.91 20.99
 -18 0 -1 52.13 32.54
 -19 0 -1 85.84 40.77
 -20 1 1 59.68 34.31
 -20 -1 1 26.85 33.38
 -19 1 1 37.43 30.55
 -19 -1 1 72.11 37.56
 -18 1 1 69.86 36.02
 -18 -1 1 82.5 35.24
 -17 -1 1 64.87 33.95
 -17 1 1 70.4 32.78
 -16 1 1 113.19 36.5
 -16 -1 1 134.43 40.64
 -15 1 1 121.1 38.73
 -15 -1 1 185.47 45.76
 -14 1 1 169.27 38.63
 -14 -1 1 195.79 43.68
 -13 1 1 282.53 47.18
 -13 -1 1 274.46 49.82
 -12 1 1 362.49 49.57
 -12 -1 1 430.61 58.37
 -11 1 1 280.37 42.63
 -11 -1 1 329.64 49.07
 -10 1 1 774.8 65.96
 -10 -1 1 755.74 67.96
 -9 1 1 661.42 57.12
 -9 -1 1 771.84 64.6
 -8 1 1 1305.62 74.45
 -8 -1 1 1278.89 78.57
 -7 1 1 841.61 56.66
 -7 -1 1 917.46 61.32
 -6 -1 1 1335.47 69.1
 -6 1 1 1303.05 64.16
 -5 1 1 1281.42 57.73
 -5 -1 1 1327.83 63.14
 -4 -1 1 2069.72 68.68
 -4 1 1 2207.71 66.28
 4 -1 -1 2056.03 61.43
 3 1 -1 1875.19 55.24
 3 -1 -1 1840.39 49.06
 -3 1 1 1889.05 50.85
 -3 -1 1 1919.2 57.74
 -2 1 1 330.75 16.71
 2 -1 -1 299.58 15.86
 -2 -1 1 309.32 20.21
 -2 -1 1 306.29 17.22
 2 1 -1 289.94 18.54
 1 1 -1 2778.24 41.47
 -1 -1 1 2760.79 44.42
 -1 -1 1 2736.51 40.99
 0 -1 1 3213.15 50.01
 0 1 -1 3312.25 43.93
 0 1 -1 3102.39 49.17
 0 -1 1 3349.44 43.86
 1 1 1 2582.48 45.21
 -1 -1 -1 2576.95 43.37
 1 -1 1 2561.36 39.21
 -1 1 -1 2520.01 47.41
 1 -1 1 2561.22 47.98
 -2 1 -1 1551.22 38.46
 -2 -1 -1 1491.18 43.98
 2 -1 1 1573.64 40.42
 2 1 1 1590.25 46.16
 3 -1 1 4174.74 81.57
 3 1 1 4213.24 90.12
 -3 -1 -1 4095.07 85.09
 -3 1 -1 3865.74 74.14
 4 -1 1 5721.68 110.65
 -4 -1 -1 5140.71 109.43
 -4 1 -1 5234.19 100.82
 -5 -1 -1 2769.17 89.32
 -5 1 -1 2825.33 84.36
 -6 -1 -1 441.83 40.08
 -6 1 -1 446.06 38.29
 -7 -1 -1 237.6 32.28
 -7 1 -1 251.49 30.99
 -8 1 -1 379.18 41.77
 -8 -1 -1 405.07 44.71
 -9 1 -1 864.23 64.07
 -9 -1 -1 935.04 70.17
 -10 1 -1 571.75 55.77
 -10 -1 -1 586.56 58.56
 -11 -1 -1 406.14 51.46
 -11 1 -1 418.7 49.86
 -12 -1 -1 280.49 46.85
 -12 1 -1 341.26 48.97
 -13 -1 -1 156.87 38.38
 -13 1 -1 171.16 36.52
 -14 1 -1 233.98 47.2
 -14 -1 -1 229.11 46.07
 -15 1 -1 146.45 40.85
 -15 -1 -1 179.56 47.74
 -16 -1 -1 107.51 38.13
 -16 1 -1 148.16 43.56
 -17 1 -1 64.78 30.76
 -17 -1 -1 89.4 35.07
 -18 1 -1 63.04 28.94
 -18 -1 -1 58.61 36.06
 -19 -1 -1 52.87 30.21
 -19 1 -1 49.28 26.73
 -20 1 -1 2.72 27.89
 -20 2 1 16.72 30.3
 -19 -2 1 48.13 34.12
 -19 2 1 18.08 25.54
 -18 2 1 4.42 20.94
 -18 -2 1 -7.88 26.21
 -17 2 1 24.68 23.57
 -17 -2 1 -25.06 23.28
 -16 2 1 -28.69 20.59
 -16 -2 1 5.66 22.38
 -15 -2 1 -9.9 23.73
 -15 2 1 -21.86 22.15
 -14 -2 1 4.54 25.72
 -14 2 1 18.9 25.26
 -13 2 1 31.2 20.97
 -13 -2 1 28.64 25.42
 -12 -2 1 14.83 25.26
 -12 2 1 3.85 15.74
 -11 -2 1 2.1 17.99
 -11 2 1 32.6 21.71
 -10 -2 1 11.32 19.44
 -10 2 1 24.15 15.44
 -9 2 1 17.7 15.42
 -9 -2 1 3.95 17.77
 -8 2 1 0.3 13.64
 -8 -2 1 -11.57 16.81
 -7 -2 1 28.45 16.27
 -7 2 1 41.02 16.02
 -6 2 1 -6.75 11.54
 -6 -2 1 10.35 12.79
 -5 -2 1 15.43 14.03
 -5 2 1 7.92 11.78
 4 -2 -1 43.64 9.85
 4 -2 -1 49.08 9.13
 -4 -2 1 27.37 12.18
 -4 -2 1 49.63 11.54
 -4 2 1 48.73 12.49
 3 -2 -1 -0.83 5.68
 3 -2 -1 9.41 6.26
 -3 2 1 -0.33 6.74
 -3 -2 1 16.51 6.9
 3 2 -1 3.02 7.73
 -3 -2 1 -3.65 8.94
 2 -2 -1 120.53 10.81
 2 2 -1 99.43 10.87
 2 2 -1 128.88 13.6
 -2 -2 1 116.34 14.56
 -2 -2 1 120.89 11.46
 -2 2 1 129.48 11.62
 2 -2 -1 96.75 8.26
 -2 2 1 114.62 10.07
 1 2 -1 1510.44 33.67
 -1 -2 1 1550.02 34.54
 -1 -2 1 1518.16 36.52
 0 2 -1 562.47 28.16
 0 -2 1 618.77 22.55
 0 2 -1 584.98 22
 -1 -2 -1 1882.07 39.79
 1 2 1 1851.93 42.08
 -1 2 -1 1945.57 44.66
 1 -2 1 1840.27 50.02
 -1 2 -1 1799.68 49.46
 -2 2 -1 818.39 36.3
 2 -2 1 879.48 36.55
 2 -2 1 896.18 29.26
 2 2 1 879.16 36.86
 -2 -2 -1 871.45 35.99
 -2 2 -1 887.51 28.04
 3 2 1 117.31 17.27
 -3 2 -1 91.79 12.1
 3 -2 1 97.37 12.98
 -3 -2 -1 146.75 18.4
 3 -2 1 111.81 15.07
 4 -2 1 78.91 15.02
 -4 2 -1 61.98 13.13
 -4 -2 -1 58.53 15.24
 -5 2 -1 53.29 13.83
 -5 -2 -1 88.4 19.45
 -6 -2 -1 61.92 19.69
 -6 2 -1 39.89 13.04
 -7 -2 -1 46.1 19.3
 -7 2 -1 104.6 21.61
 -8 -2 -1 -12.97 16.98
 -8 2 -1 -12.88 14.72
 -9 -2 -1 -15.06 19.22
 -9 2 -1 -10.16 14.42
 -10 2 -1 48.43 19.57
 -10 -2 -1 23.86 18.54
 -11 -2 -1 -25.24 19.31
 -11 2 -1 0.27 13.34
 -12 2 -1 -7.21 17.92
 -12 -2 -1 -22.07 20.57
 -13 -2 -1 -16.71 24.04
 -13 2 -1 29.3 23.05
 -14 -2 -1 25.74 22.56
 -14 2 -1 -6.63 17.5
 -15 -2 -1 -7.54 20.19
 -15 2 -1 5.86 17.5
 -16 2 -1 52.21 30.95
 -16 -2 -1 46.65 29.34
 -17 2 -1 2.59 20.66
 -17 -2 -1 10.37 24.44
 -18 2 -1 62.01 36.15
 -18 -2 -1 39.32 35.96
 -19 2 -1 64.33 32.88
 -19 -2 -1 22.49 31.47
 -20 2 -1 27.63 24.8
 -20 3 1 115.36 43.16
 -19 3 1 50.5 28.98
 -19 -3 1 60.48 35.49
 -18 -3 1 61.36 37.37
 -18 3 1 72.2 34.24
 -17 -3 1 121.87 41.08
 -17 3 1 196.36 46.84
 -16 -3 1 48.36 26.33
 -16 3 1 135.44 38.17
 -15 3 1 123.62 32.84
 -15 -3 1 102.6 36.19
 -14 3 1 218.55 42.52
 -14 -3 1 201.31 47.41
 -13 -3 1 237.33 47.55
 -13 3 1 249.67 43.31
 -12 -3 1 258.61 47.79
 -12 3 1 307.32 44.64
 -11 -3 1 505.55 61.69
 -11 3 1 462.27 52.12
 -10 -3 1 468.67 55.66
 -10 3 1 441.94 47.58
 -9 -3 1 680.06 62.97
 -9 3 1 650.47 53.81
 -8 3 1 632.16 49.56
 -8 -3 1 574.37 56.33
 -7 3 1 738.73 49.46
 -7 -3 1 893.42 64.63
 -6 -3 1 530.62 46.95
 -6 3 1 556.59 38.41
 5 -3 -1 1060.08 43.78
 -5 3 1 1067.3 47.33
 -5 -3 1 1129.48 61.79
 5 -3 -1 993.93 44.65
 -4 -3 1 1066.47 53.18
 4 -3 -1 1042.2 40.47
 -4 -3 1 1028.69 40.8
 4 -3 -1 1057.8 39.19
 -4 3 1 1022.7 39.83
 -3 3 1 1297.9 35.41
 3 -3 -1 1322.99 43.68
 -3 3 1 1399.83 45.24
 3 -3 -1 1384.07 35.47
 3 3 -1 1300.75 49.85
 -3 -3 1 1369.3 42.02
 -3 -3 1 1327.07 53.2
 -2 -3 1 2247.06 48.07
 2 3 -1 2153.31 55.99
 -2 3 1 2188.2 55.84
 -2 -3 1 2252.43 59.45
 2 3 -1 2194.11 48.23
 -1 -3 1 3183.3 55.22
 1 3 -1 3056.87 53.69
 -1 -3 1 3141.13 57.32
 0 3 -1 3422.59 80.38
 0 3 -1 3465.66 60.34
 0 -3 1 3526.67 59.95
 -1 -3 -1 3345.5 56.51
 -1 3 -1 3301.14 78.63
 -1 3 -1 3331.87 65.15
 1 3 1 3242.17 59.4
 2 3 1 2798.84 68.02
 -2 -3 -1 2863.56 36.85
 -2 -3 -1 2937.66 66.82
 2 -3 1 2866.83 49.77
 -2 3 -1 2845.88 74.5
 3 -3 1 603.68 29.15
 -3 3 -1 594.43 26.64
 -3 -3 -1 516 34.08
 -3 3 -1 550.41 34.41
 -4 -3 -1 877.64 49.17
 4 -3 1 1000.26 44.04
 -4 3 -1 923.48 37.93
 -5 -3 -1 630.61 46.28
 -5 3 -1 684.36 38.17
 -6 -3 -1 738.79 53.13
 -6 3 -1 786.2 44.87
 -7 -3 -1 964.98 65.08
 -7 3 -1 891.45 52.7
 -8 -3 -1 698.75 59.55
 -8 3 -1 605.53 47.65
 -9 3 -1 636.26 52.25
 -9 -3 -1 592.12 58.32
 -10 -3 -1 745.86 68.49
 -10 3 -1 726.53 59.01
 -11 -3 -1 296.81 46.17
 -11 3 -1 347.89 44.58
 -12 3 -1 232.21 38.55
 -12 -3 -1 247.34 45.01
 -13 -3 -1 194.63 43.8
 -13 3 -1 179.83 38.15
 -14 -3 -1 93.02 32.24
 -14 3 -1 138.11 34.73
 -15 3 -1 124.05 36.36
 -15 -3 -1 85.24 33.71
 -16 -3 -1 184.03 50.01
 -16 3 -1 104.02 34.48
 -17 -3 -1 40.39 22.64
 -17 3 -1 47.79 27.38
 -18 3 -1 120.4 39.72
 -18 -3 -1 122.25 41.04
 -19 -3 -1 38.07 28.62
 -19 3 -1 33.62 27.88
 -20 3 -1 45.88 30.01
 -20 4 1 18.81 28.4
 -19 4 1 -20.56 23.24
 -19 -4 1 53.05 30.34
 -18 -4 1 6.12 20.87
 -18 4 1 -2.74 17.95
 -17 -4 1 69.63 33.52
 -17 4 1 9.05 17.81
 -16 4 1 22.49 23.41
 -16 -4 1 -11.59 25.51
 -15 4 1 -4.33 15.39
 -15 -4 1 -10.82 24.66
 -14 -4 1 6.55 25.85
 -14 4 1 6.92 13.83
 -13 -4 1 21.45 25
 -13 4 1 -5.69 15.15
 -12 4 1 15.67 18.1
 -12 -4 1 50.6 27.94
 -11 -4 1 39.55 25.99
 -11 4 1 -2 14.7
 -10 4 1 11.46 15.18
 -10 -4 1 33.68 20.87
 -9 -4 1 44.33 25.31
 -9 4 1 29.93 15.43
 -8 -4 1 35.33 18.8
 -8 4 1 62.7 17.03
 -7 -4 1 22.89 17.46
 -7 4 1 2.78 8.68
 -6 4 1 3.93 8.38
 -6 -4 1 20.58 13.99
 -5 4 1 24.64 8.69
 5 -4 -1 30.17 7.46
 -5 -4 1 28.23 16.59
 -4 -4 1 94.63 13.32
 -4 -4 1 69.21 17.01
 4 -4 -1 84.41 10.19
 -4 4 1 73.24 12.98
 -4 4 1 96.95 11.4
 -3 -4 1 -6.94 8.14
 -3 4 1 1.38 2.42
 -3 4 1 10.23 6.64
 -3 -4 1 3.43 4.7
 3 4 -1 0.07 5.24
 -2 -4 1 33.3 7.55
 -2 4 1 40.57 11.12
 2 4 -1 42.55 8.48
 -2 -4 1 42.82 10.61
 1 4 -1 285.14 18.77
 -1 -4 1 254.8 17.9
 -1 -4 1 256.8 17.61
 0 4 -1 89.28 10.92
 0 4 1 79.38 6.81
 0 4 1 85.05 6.73
 0 -4 1 91.56 9.47
 0 -4 -1 84.88 6.74
 0 4 -1 55.87 14.36
 -1 -4 -1 480.05 22.67
 -1 4 -1 453.19 26.78
 1 4 1 457.37 22.8
 -1 4 -1 485.7 36.46
 2 -4 1 190.07 12.53
 -2 -4 -1 197.68 18.7
 -2 4 -1 169.47 19.12
 -2 4 -1 153.77 21.17
 2 4 1 154.47 17.07
 -3 -4 -1 -5.89 8.68
 -3 -4 -1 7.29 3.82
 -3 4 -1 -13.66 13.13
 3 -4 1 -5.26 4.95
 -4 -4 -1 38.41 8.16
 -4 -4 -1 61.13 16.6
 4 -4 1 37.54 9.65
 -4 4 -1 40.42 14.25
 -5 -4 -1 43.82 9.53
 -5 4 -1 35.08 10.36
 -5 -4 -1 80.79 19.81
 -6 -4 -1 19.97 14.33
 -6 4 -1 25.11 10.08
 -7 -4 -1 -11.63 13.53
 -7 4 -1 -2.2 8.46
 -8 -4 -1 30.34 19.47
 -8 4 -1 25.55 12.79
 -9 4 -1 18.4 13.77
 -9 -4 -1 11.44 16.64
 -10 4 -1 -10.28 11.52
 -10 -4 -1 25.97 24.88
 -11 4 -1 10.7 16.21
 -11 -4 -1 -19.36 19.82
 -12 4 -1 1.08 13.68
 -12 -4 -1 43.03 26.83
 -13 4 -1 2.18 14.97
 -13 -4 -1 30.21 29.03
 -14 4 -1 4.05 15.42
 -14 -4 -1 -31.55 22.99
 -15 -4 -1 27.41 31.8
 -15 4 -1 24.43 21.3
 -16 4 -1 14.79 21.5
 -16 -4 -1 16.7 18
 -17 4 -1 -15.26 23.91
 -17 -4 -1 89.9 38.89
 -18 4 -1 35.34 25.47
 -18 -4 -1 48.4 29.75
 -19 4 -1 12.71 26.65
 -19 -4 -1 10.78 30.42
 -20 4 -1 46.98 27.84
 -19 5 1 48.7 31.66
 -18 5 1 16.96 23.4
 -18 -5 1 23.32 30.04
 -17 5 1 54.14 28.27
 -17 -5 1 53.12 33.54
 -16 -5 1 111.32 41.39
 -16 5 1 145.76 38.66
 -15 -5 1 119.64 41.09
 -15 5 1 99.21 28.56
 -14 -5 1 73.01 30.54
 -14 5 1 139.79 34.08
 -13 -5 1 262.42 50.19
 -13 5 1 233.96 38.11
 -12 5 1 177.99 31.92
 -12 -5 1 234.39 46.44
 -11 -5 1 333.16 51.3
 -11 5 1 293.43 38.22
 -10 5 1 294.75 36.32
 -10 -5 1 303.59 48
 -9 5 1 381.71 37.39
 -9 -5 1 437.53 52.91
 -8 5 1 576.48 42.17
 -8 -5 1 634.96 58.66
 -7 -5 1 684.13 59.25
 -7 5 1 638.86 39.43
 6 -5 -1 584.3 34.12
 -6 5 1 628.08 34.63
 -6 -5 1 695.67 55.71
 5 -5 -1 610.04 29.25
 -5 5 1 569.3 27.46
 -5 5 1 640.93 41.84
 -5 -5 1 638.59 49.49
 -4 -5 1 487.73 28.46
 -4 -5 1 532.76 41.63
 -4 5 1 468.22 34.96
 -4 5 1 439.53 18.05
 -3 5 1 1001.11 51.2
 -3 -5 1 1019.04 37.8
 3 5 -1 1027.21 38.55
 -3 -5 1 952.93 49.74
 -2 5 1 1515.73 62.53
 -2 -5 1 1416.41 42.56
 2 5 -1 1460.36 44.13
 -2 -5 1 1457.86 53.45
 -1 -5 1 1108.23 39.2
 -1 5 1 1107.25 35.12
 1 5 -1 1112.38 38.71
 -1 -5 1 1160.95 38.91
 0 5 -1 742.86 33.51
 0 5 -1 716.38 48.24
 0 -5 1 672.96 25.07
 0 5 1 725.99 22.68
 1 5 1 1906.63 46.1
 1 -5 1 1876.91 33.45
 -1 5 -1 1923.51 76.99
 -1 -5 -1 1915.64 44.95
 -1 5 -1 1849.53 56.51
 1 -5 1 1777.35 31.61
 -2 -5 -1 2439.8 63.94
 -2 5 -1 2591.27 88.58
 2 -5 1 2533.53 41.39
 2 5 1 2511.82 65.73
 -2 5 -1 2486.64 71.4
 -3 5 -1 1489.13 68.1
 -3 -5 -1 1318.23 28.64
 -3 -5 -1 1427.22 56.98
 3 -5 1 1477.69 40.38
 -4 5 -1 491.04 40.87
 -4 -5 -1 506.01 22.9
 -4 -5 -1 536.54 39.55
 4 -5 1 545.51 29.63
 5 -5 1 470.79 31.95
 -5 -5 -1 528.12 28.41
 -5 -5 -1 518.66 43.38
 -5 5 -1 493.69 41.83
 -6 -5 -1 650.63 53.29
 -6 5 -1 686.79 38.45
 -7 5 -1 864.25 47.56
 -7 -5 -1 923.45 65.84
 -8 5 -1 478.44 39.21
 -8 -5 -1 474.86 51.56
 -9 5 -1 400.9 38.98
 -9 -5 -1 417.38 51.34
 -10 5 -1 435.2 44.17
 -10 -5 -1 425.36 54.51
 -11 5 -1 264.21 36.42
 -11 -5 -1 307.79 49.65
 -12 5 -1 151.28 29.93
 -12 -5 -1 239.15 47.21
 -13 5 -1 173.43 35.26
 -13 -5 -1 181.08 42.36
 -14 -5 -1 78.77 32.47
 -14 5 -1 122.26 31.7
 -15 5 -1 98.23 31.3
 -15 -5 -1 158.33 46.16
 -16 5 -1 65.53 27.46
 -16 -5 -1 112.7 44.39
 -17 -5 -1 50.15 30.05
 -17 5 -1 118.08 36.51
 -18 -5 -1 86.23 39.39
 -18 5 -1 37.28 25.55
 -19 5 -1 49.18 31.05
 -18 -6 1 -3.84 24.1
 -17 -6 1 -24.39 26.88
 -16 -6 1 5.86 27.59
 -15 6 1 27.69 24.97
 -15 -6 1 17.55 25.86
 -14 -6 1 -14.26 19.91
 -14 6 1 -12.42 14.21
 -13 -6 1 1.11 19.93
 -13 6 1 -16.9 14.46
 -12 -6 1 -2.38 16.25
 -12 6 1 -2 13.39
 -11 6 1 0.62 11.01
 -11 -6 1 4.43 17.26
 -10 -6 1 -9.75 19.5
 -10 6 1 8.52 10.89
 -9 -6 1 45.27 20.81
 -9 6 1 20.8 11.03
 -8 -6 1 -3.58 13.94
 -8 6 1 29.21 11.18
 -7 -6 1 8.21 17.14
 -7 6 1 2.28 6.32
 -6 6 1 9.51 5.93
 -6 6 1 19.88 12.04
 -6 -6 1 -18.19 13.19
 -5 6 1 10.07 9.23
 -5 -6 1 2.12 13.07
 -4 -6 1 18.75 6.92
 -4 -6 1 -0.7 10.62
 -4 6 1 -2.94 9.67
 3 6 -1 24.55 7.45
 -3 -6 1 25.88 7.22
 -3 -6 1 19.58 9.08
 -3 6 1 6.24 7.7
 -2 -6 1 61.36 10.04
 -2 -6 1 36.7 11.38
 -2 6 1 29.13 7.93
 2 6 -1 48.56 9.61
 -2 6 1 44.95 14.31
 -1 6 1 17.93 6.36
 -1 -6 1 3.42 5.67
 1 6 -1 10.27 6.1
 -1 6 1 -2.93 12.98
 0 6 -1 21.17 16.25
 0 -6 1 1.13 2.73
 0 6 1 3.7 3.47
 0 6 -1 8.72 5.92
 -1 -6 -1 161.6 12.86
 -1 6 -1 149.87 24.2
 -1 6 -1 175.64 19.24
 -2 6 -1 513.05 44.29
 -2 -6 -1 421.01 26.97
 2 6 1 409.4 26.35
 -2 6 -1 400.26 30.71
 -3 -6 -1 214.05 22.45
 -3 6 -1 211.8 25.15
 3 -6 1 171.5 10.54
 -3 6 -1 232.14 30.19
 -4 -6 -1 6.05 8.39
 -4 -6 -1 3.11 2.66
 4 -6 1 3.56 4
 -4 6 -1 3.53 12.1
 -5 6 -1 19.33 14.13
 -5 -6 -1 19.95 10.06
 -5 -6 -1 23.82 6.36
 5 -6 1 27.3 8.39
 -6 -6 -1 39.15 16.07
 -7 -6 -1 -1.75 11.35
 -8 -6 -1 48.11 22.43
 -9 -6 -1 -2.59 14.99
 -9 6 -1 22.51 13.21
 -10 -6 -1 -16.32 17.33
 -10 6 -1 12.76 11.79
 -11 -6 -1 -1.29 15.68
 -11 6 -1 13.96 14
 -12 -6 -1 38.14 24.08
 -12 6 -1 15.62 13.93
 -13 -6 -1 -1.94 15.74
 -13 6 -1 10.58 15.21
 -14 6 -1 13.15 16.48
 -14 -6 -1 14.09 23.86
 -15 6 -1 -12.66 14.7
 -15 -6 -1 5.95 20.36
 -16 6 -1 -2.11 14.09
 -16 -6 -1 0.81 24.59
 -17 -6 -1 71.7 37.64
 -18 -6 -1 49.6 35.68
 -17 -7 1 53.75 37.29
 -16 -7 1 94.4 39.42
 -15 -7 1 206.58 51.21
 -14 -7 1 100.54 34.87
 -13 -7 1 185.07 47.29
 -12 -7 1 222.99 46.27
 -11 -7 1 179.42 41.31
 -10 -7 1 237.54 42.79
 -9 7 1 269.19 27.22
 -9 -7 1 290.14 44.58
 -8 -7 1 315.3 44.41
 -7 -7 1 560.97 55.29
 -6 -7 1 617.17 53.63
 -6 7 1 650.52 51.08
 -5 -7 1 387.39 39.54
 -5 7 1 381.57 38.82
 -4 -7 1 352.26 34.93
 -4 7 1 360.83 36.91
 3 7 -1 354.1 23.76
 -3 7 1 390.83 30.23
 -3 -7 1 368.58 32.2
 -3 7 1 339.76 36.29
 2 7 -1 555.03 29.29
 -2 -7 1 542.76 33.76
 -2 7 1 567.51 47.45
 -2 7 1 543.69 31.56
 -1 7 1 596.95 49.85
 -1 7 1 602.19 28.67
 -1 -7 1 594.15 28.98
 1 7 -1 586.24 31.04
 0 7 1 806.2 26.2
 0 -7 1 702.93 20.68
 0 7 -1 784.78 61.67
 0 7 -1 750.85 37.54
 -1 7 -1 1066.12 48.7
 -1 7 -1 1062.08 68.55
 -2 -7 -1 1168.95 43.04
 -2 7 -1 1179.29 73.14
 -2 7 -1 1198.54 54.88
 -3 7 -1 829.45 60.57
 -3 7 -1 951.83 52.95
 -3 -7 -1 817.3 43.02
 -4 -7 -1 378.71 33.62
 -4 7 -1 378.82 43.78
 -4 7 -1 369 36.08
 -5 7 -1 447.4 46.17
 -5 7 -1 387.37 38.7
 -5 -7 -1 449.88 40.5
 -6 7 -1 818.33 62.66
 -6 -7 -1 730.49 55.9
 -7 -7 -1 670.42 57.54
 -8 -7 -1 410.43 48.8
 -9 -7 -1 289.43 43.88
 -10 -7 -1 86.08 27
 -11 -7 -1 114.4 32.8
 -12 -7 -1 124.55 35.56
 -13 -7 -1 128.62 36.32
 -14 -7 -1 44.27 27.96
 -15 -7 -1 122.99 40.23
 -16 -7 -1 65.96 38.59
 -17 -7 -1 -4.89 24.92
 -17 -8 1 -29.9 28.5
 -16 -8 1 23.94 23.93
 -15 -8 1 -23.49 28.31
 -14 -8 1 -5.18 19.42
 -13 -8 1 14.22 26.38
 -12 -8 1 -6.99 19.02
 -11 -8 1 35.99 22.61
 -10 -8 1 3.9 19.94
 -9 -8 1 29.11 23.07
 -8 -8 1 24.64 17.85
 -7 -8 1 11.63 14.12
 -6 -8 1 3.46 10.26
 -6 8 1 3.66 13.01
 -5 -8 1 44.64 16.96
 -5 8 1 14.4 9.01
 -5 8 1 8.79 11.18
 -4 -8 1 27.14 11.97
 -4 8 1 23.51 11.25
 -4 8 1 37.33 13.32
 -3 8 1 44.24 12.42
 -3 8 1 65.8 19.71
 -3 -8 1 61.2 14.82
 2 8 -1 -1.06 4.32
 -2 8 1 -1.12 12
 -2 8 1 10.77 7.16
 -2 -8 1 -4.87 4.41
 -1 8 1 12.16 5.65
 1 8 -1 41.11 20.19
 -1 8 1 -0.16 14.06
 1 8 -1 17.11 6.56
 0 8 -1 18.53 7.7
 0 8 1 -2.4 14.7
 0 8 -1 34.08 18.05
 0 8 1 32.43 5.4
 -1 8 -1 34.19 18.23
 -1 8 -1 23.74 9.93
 -2 8 -1 154.91 30.9
 -2 8 -1 200.99 24.31
 -2 -8 -1 146.54 14.42
 -3 -8 -1 226.97 22.7
 -3 8 -1 184.39 25.13
 -3 8 -1 256.39 37.42
 -4 8 -1 98.2 26.28
 -4 8 -1 22.59 11.17
 -4 -8 -1 61.16 14.93
 -5 8 -1 19.4 12.28
 -5 8 -1 50.99 20.43
 -5 -8 -1 14.07 11.7
 -6 8 -1 70.05 21.26
 -6 8 -1 112.41 28.02
 -6 -8 -1 59.02 18.17
 -7 -8 -1 96.79 22.39
 -7 8 -1 74.01 21.65
 -8 -8 -1 22.35 15.29
 -9 -8 -1 9.96 16.1
 -10 -8 -1 -22.28 14.9
 -11 -8 -1 -9.71 18.9
 -12 -8 -1 19.29 20.7
 -13 -8 -1 30.04 25.01
 -14 -8 -1 40.24 28.34
 -15 -8 -1 21.17 27.1
 -16 -8 -1 5.07 29.65
 -17 -8 -1 2.43 23.84
 -16 -9 1 -6.16 23.25
 -15 -9 1 51.54 29.35
 -14 -9 1 112.59 39.15
 -13 -9 1 54.89 29.19
 -12 -9 1 171.06 42.4
 -11 -9 1 198.76 42.3
 -10 -9 1 177.16 38.77
 -9 -9 1 176.69 36.6
 -8 -9 1 212.2 35.87
 -7 9 1 352.58 45.39
 -7 -9 1 235.34 36.56
 -7 9 1 288.56 37.75
 -6 9 1 195.09 30.82
 -6 -9 1 260.73 35.3
 -6 9 1 247.43 37.07
 -5 9 1 278.23 32.56
 -5 9 1 283.9 39.8
 -4 9 1 122.63 26.48
 -4 9 1 201.59 26.19
 -3 9 1 331.65 29.42
 -3 9 1 288.32 40.36
 -2 9 1 291.91 40.7
 2 9 -1 259.5 43.28
 -1 9 1 542.94 55.77
 1 9 -1 540.09 58.83
 0 9 1 543.02 56.8
 0 9 -1 490.7 57.16
 0 9 -1 598.25 34.98
 -1 9 -1 461 53.49
 -1 9 -1 453.9 33.2
 -2 9 -1 390.97 49.21
 -2 9 -1 359 32.39
 -3 9 -1 426.43 52.66
 -3 9 -1 478.44 40.85
 -4 9 -1 349.73 37.46
 -4 9 -1 284.74 43.65
 -5 9 -1 410.15 50.58
 -5 9 -1 336.23 38.42
 -6 9 -1 362.25 48.86
 -6 9 -1 406.1 44.86
 -7 9 -1 439.33 49.3
 -7 -9 -1 454.19 47.06
 -8 -9 -1 363.65 45.4
 -8 9 -1 385.75 47.84
 -9 9 -1 196.11 36.06
 -9 -9 -1 210.28 38.4
 -10 9 -1 130.02 33.21
 -10 -9 -1 90.68 28.91
 -11 -9 -1 53.18 24.03
 -12 -9 -1 39.3 21.45
 -13 -9 -1 130.43 37.3
 -14 -9 -1 3.91 18.98
 -15 -9 -1 7.86 24.47
 -16 -9 -1 68.22 34.15
 -10 10 1 18.02 16.38
 -9 10 1 22.54 14.61
 -7 10 1 2.85 13.08
 -6 10 1 48.21 20.81
 -5 10 1 -9.54 13.34
 -4 10 1 -19.01 15.83
 -3 10 1 2.03 12.45
 3 10 -1 -28.18 23.54
 -2 10 1 21.17 17.69
 2 10 -1 -1.31 17.28
 -1 10 1 -4.64 12.12
 1 10 -1 6.25 18.84
 0 10 1 -9.35 15.99
 0 10 -1 5.74 17.47
 1 10 1 20.57 19.46
 -1 10 -1 -2.35 15.03
 -2 10 -1 -6.48 16.41
 -3 10 -1 47.02 22.79
 -4 10 -1 43.28 24.6
 -5 10 -1 -1.24 9.74
 -5 10 -1 7.57 15.5
 -6 10 -1 29.51 21.84
 -6 10 -1 0.64 12.15
 -7 10 -1 47.96 23.29
 -7 10 -1 5.04 12.08
 -8 10 -1 15.44 15.82
 -9 10 -1 8.6 12.62
 -10 10 -1 57.69 27.01
 -11 10 -1 24.44 23.62
 -12 10 -1 -38.68 26.22
 -13 10 -1 21.17 22.31
 -14 10 -1 -0.2 21.25
 -15 10 -1 30.65 27.84
 -6 11 1 211.68 39.94
 -5 11 1 216.08 39.37
 4 11 -1 198.82 43.91
 -4 11 1 112.73 30.33
 3 11 -1 181.52 44.73
 -3 11 1 137.51 32.77
 2 11 -1 135.55 35.62
 -2 11 1 122.56 32.21
 1 11 -1 222.45 45.73
 -1 11 1 220.26 42.03
 0 11 1 158.11 38.6
 0 11 -1 193.42 42.37
 1 11 1 218.83 42.37
 -1 11 -1 181.65 40.99
 2 11 1 178.61 41.99
 -2 11 -1 212.87 43.5
 -3 11 -1 337.09 51.37
 -4 11 -1 419.53 58.8
 -5 11 -1 338.62 52.53
 -6 11 -1 299.61 49.34
 -7 11 -1 264.68 47.87
 5 12 -1 77.49 36.53
 4 12 -1 -21.55 20.01
 -4 12 1 -25.06 20.78
 3 12 -1 17.77 23.53
 -3 12 1 -16.6 15.51
 -2 12 1 24.34 20.82
 2 12 -1 -15.46 24.06
 1 12 -1 54.49 27.95
 -1 12 1 15.62 19.98
 0 12 -1 -12.3 20.07
 0 12 1 23.33 22.03
 -1 12 -1 16.19 19.63
 1 12 1 13.84 23.83
 2 12 1 17.95 20
 -2 12 -1 -22.37 20.23
 3 12 1 26.1 22.4
 -3 12 -1 24.47 23.05
 4 12 1 12.52 18.49
 -4 12 -1 50.26 29.79
 -5 12 -1 23.99 21.43
 -6 12 -1 41.16 26.67
 7 13 -1 131.23 50.13
 6 13 -1 98.6 36.94
 5 13 -1 163.94 48.6
 4 13 -1 202.46 49.28
 3 13 -1 58.44 30.19
 -2 13 1 63.69 27.65
 2 13 -1 123.71 40.35
 -1 13 1 108.43 35.78
 1 13 -1 120.46 41.71
 0 13 1 128.35 38.21
 0 13 -1 80.01 31.87
 1 13 1 185.92 46.31
 -1 13 -1 160.52 46.19
 2 13 1 79.99 31.2
 -2 13 -1 99.59 35.64
 -3 13 -1 162.67 43.84
 3 13 1 162.83 47.93
 4 13 1 232.28 51.74
 -4 13 -1 196.58 47.42
 5 13 1 277.59 59.32
 3 14 -1 24.42 27.17
 2 14 -1 71.07 32.6
 1 14 -1 48.61 30.44
 0 14 1 33.74 27.2
 0 14 -1 17.36 23.19
 1 14 1 26.12 23.85
 -1 14 -1 -40.24 27.13
 2 14 1 -55.17 27.44
 -2 14 -1 -7.5 20.31
 3 14 1 32.05 27.25
 4 14 1 37.42 27.15
 -20 0 2 58 32.85
 -19 0 2 25.5 27.83
 -18 0 2 75.96 35.83
 -17 0 2 133.1 40.17
 -16 0 2 64.65 29.05
 -15 0 2 236.44 48.63
 -14 0 2 272.24 51.78
 -13 0 2 319.83 51.8
 -12 0 2 510.56 60.06
 -11 0 2 149.46 36.78
 -10 0 2 670.63 62.88
 -9 0 2 422.3 48.36
 -8 0 2 1101.42 71.24
 -7 0 2 2393.47 96.13
 -6 0 2 2420.02 87.88
 -5 0 2 2106.02 73.38
 -4 0 2 3932.79 89.56
 3 0 -2 2088.84 56.48
 -3 0 2 2066.73 54.97
 -3 0 2 2069.48 56.41
 2 0 -2 1235.36 37.14
 -2 0 2 1259.07 37.07
 -1 0 2 3530.1 53.66
 1 0 -2 3538.45 40.84
 -1 0 2 3523.76 40.8
 1 0 -2 3533.22 53.25
 0 0 2 2307.03 41.39
 0 0 -2 2377.13 41.57
 -1 0 -2 854.75 27.59
 1 0 2 899 29.45
 1 0 2 865.65 27.8
 -2 0 -2 629.27 28.84
 2 0 2 611.55 29.52
 -3 0 -2 243.42 21.4
 3 0 2 279.93 23.66
 -4 0 -2 138.31 18.91
 -5 0 -2 1085.46 54.44
 -6 0 -2 812.03 51.74
 -7 0 -2 1968.75 86.64
 -8 0 -2 1892.8 90.89
 -9 0 -2 1400.69 82.41
 -10 0 -2 548.74 55.57
 -11 0 -2 705.89 65.71
 -12 0 -2 336.78 50.92
 -13 0 -2 152.34 38.65
 -14 0 -2 162.81 42.12
 -15 0 -2 81.52 30.39
 -16 0 -2 14.45 24.08
 -17 0 -2 49.16 30.23
 -18 0 -2 -23.81 24.41
 -19 0 -2 62.25 36.93
 -20 -1 2 54.24 38.3
 -20 1 2 0.08 22.28
 -19 1 2 74.75 33.29
 -19 -1 2 -10.25 22.92
 -18 -1 2 -24.85 24.49
 -18 1 2 62.13 30.74
 -17 1 2 -21.59 22.46
 -17 -1 2 -19.51 19.88
 -16 -1 2 -38.17 23.47
 -16 1 2 -9.34 23.3
 -15 1 2 -16.76 18.19
 -15 -1 2 15.59 24.04
 -14 1 2 -7.51 21.69
 -14 -1 2 0.59 24.69
 -13 -1 2 26.58 28.33
 -13 1 2 27.74 21.91
 -12 1 2 39.72 26.47
 -12 -1 2 9.8 18.66
 -11 -1 2 5.48 19.53
 -11 1 2 15.95 21.2
 -10 1 2 9.23 14.46
 -10 -1 2 -12.74 21.27
 -9 -1 2 10.64 15.07
 -9 1 2 -1.76 14.55
 -8 1 2 -7.72 15.7
 -8 -1 2 9.7 19.62
 -7 1 2 16.99 13.32
 -7 -1 2 19.4 16.53
 -6 1 2 27.62 13.96
 -6 -1 2 48.33 18.38
 -5 1 2 22.1 12.02
 -5 -1 2 38.93 15.33
 4 -1 -2 299.52 23.64
 -4 -1 2 327.09 28.78
 -4 1 2 276.82 23.7
 3 -1 -2 12.21 7.16
 -3 -1 2 14.2 10.12
 -3 1 2 3.33 7.15
 3 1 -2 9.13 8.13
 -3 -1 2 -5.85 7.23
 -2 -1 2 459.11 24.9
 -2 -1 2 486.1 23.73
 2 1 -2 409.59 22.17
 1 1 -2 290.58 17.64
 -1 -1 2 275.12 16.6
 1 1 -2 281.57 16.63
 -1 1 2 258.53 14.14
 1 -1 -2 261.64 14.65
 0 1 2 635.65 18.45
 0 -1 2 642.01 25.07
 0 1 -2 663.12 26.7
 0 -1 -2 654.29 18.45
 0 -1 2 619.73 26.17
 0 1 -2 589.14 23.94
 -1 1 -2 129.93 13.01
 -1 -1 -2 103.29 11.63
 -1 1 -2 118.83 13.76
 1 -1 2 121.17 13.14
 1 -1 2 128.12 12.86
 1 1 2 112.17 11.81
 -1 -1 -2 122.94 9.52
 -2 1 -2 366.28 21.84
 -2 -1 -2 394.4 24.15
 2 -1 2 386.82 22.35
 2 -1 2 338.02 23.18
 2 1 2 411.92 24.79
 3 -1 2 -16.94 10.1
 3 1 2 4.26 7.6
 -3 1 -2 7.21 8.08
 -3 -1 -2 6.89 9.76
 -4 1 -2 80.3 15.66
 -4 -1 -2 52.44 14.35
 -5 -1 -2 92.47 17.53
 -5 1 -2 43.64 12.69
 -6 -1 -2 257.26 32.25
 -6 1 -2 240.56 28.44
 -7 1 -2 50.79 16.48
 -7 -1 -2 87.02 21.96
 -8 -1 -2 26.51 18.18
 -8 1 -2 37.51 17.37
 -9 -1 -2 24.63 19.6
 -9 1 -2 10 15.12
 -10 -1 -2 30.57 22.73
 -10 1 -2 35.36 22.73
 -11 -1 -2 3.69 16.09
 -11 1 -2 5.41 17.09
 -12 1 -2 16.3 21.29
 -12 -1 -2 3.03 16.03
 -13 -1 -2 -7.33 21.42
 -13 1 -2 16.37 20.7
 -14 1 -2 14.08 24.39
 -14 -1 -2 -3.11 17.83
 -15 1 -2 23.03 21.34
 -15 -1 -2 38.79 30.13
 -16 1 -2 68 33.98
 -16 -1 -2 -2.73 22.06
 -17 1 -2 59.61 32.62
 -17 -1 -2 19.94 21.37
 -18 -1 -2 21.64 28.29
 -18 1 -2 27.74 29.02
 -19 -1 -2 -1.62 22.67
 -19 1 -2 -17.98 23.99
 -20 -2 2 87.28 39.47
 -20 2 2 -0.48 22.69
 -19 -2 2 79.66 42.27
 -19 2 2 62.7 37.63
 -18 -2 2 144.41 50.16
 -18 2 2 79.07 40.71
 -17 -2 2 93.57 39.24
 -17 2 2 157.06 44.27
 -16 2 2 59.82 29.81
 -16 -2 2 192.68 50.82
 -15 -2 2 133.79 41.41
 -15 2 2 250.22 48.75
 -14 -2 2 292.66 54.52
 -14 2 2 237.18 44.25
 -13 -2 2 472.49 64.74
 -13 2 2 465.73 61.4
 -12 -2 2 207.06 40.9
 -12 2 2 257.14 44.1
 -11 -2 2 523.72 61.25
 -11 2 2 367.58 48.67
 -10 2 2 350.37 44.41
 -10 -2 2 306.06 47.27
 -9 -2 2 624.51 59.85
 -9 2 2 513.24 50.28
 -8 2 2 1854.32 86.61
 -8 -2 2 1904.2 97.93
 -7 -2 2 1538.55 81.54
 -7 2 2 1500.6 72.32
 -6 2 2 2335.53 83.5
 -6 -2 2 2213.18 89.17
 -5 2 2 2067.23 69.32
 5 -2 -2 2109.75 50.66
 -5 -2 2 2174.44 79.8
 -4 2 2 669.3 35.03
 -4 -2 2 709.55 42.32
 4 -2 -2 710.94 25.37
 4 -2 -2 680.98 33.27
 -3 2 2 1862.21 47.47
 3 2 -2 1825.98 52.5
 -3 -2 2 1930.42 59.88
 3 -2 -2 1836 34.66
 3 2 -2 1803.56 58.08
 -3 -2 2 1814.64 52.38
 -2 -2 2 1877.41 48.59
 2 2 -2 1862.55 48.54
 -2 2 2 1887.33 34.2
 -2 -2 2 1775.68 50.95
 -2 2 2 1869.41 39.47
 1 2 -2 220.42 16.38
 -1 2 2 234.65 13.29
 -1 -2 2 239.5 17.16
 0 -2 2 4387.3 82.16
 0 2 -2 4394.16 82.38
 0 2 -2 4184.74 70.54
 0 2 2 4388.05 56.34
 0 -2 2 4356.79 71.52
 1 2 2 483.6 23.24
 -1 -2 -2 479.87 22.92
 -1 2 -2 511.93 26.89
 1 -2 2 522.73 29.59
 -1 2 -2 424.89 28.66
 2 -2 2 1192.86 38.2
 2 -2 2 1206.13 46.92
 -2 2 -2 1166.27 47.07
 2 2 2 1254.12 45.14
 -2 -2 -2 1101.22 40.86
 -3 -2 -2 1098.33 46.45
 3 -2 2 1193.26 44.16
 -3 2 -2 1180.66 42.51
 -4 -2 -2 704.14 42.88
 -4 2 -2 750.08 38.25
 -5 -2 -2 711.14 47.02
 -5 2 -2 821.71 45.15
 -6 -2 -2 828.58 54.79
 -6 2 -2 861.7 49.67
 -7 2 -2 914.68 56.42
 -7 -2 -2 846.8 60.31
 -8 2 -2 973.35 61.67
 -8 -2 -2 898.27 65.31
 -9 2 -2 1002.41 66.74
 -9 -2 -2 1011.82 73.97
 -10 -2 -2 854.78 70.87
 -10 2 -2 737.81 60.51
 -11 -2 -2 450.96 55.45
 -11 2 -2 512.54 53.86
 -12 -2 -2 481.36 60.58
 -12 2 -2 409.54 50.16
 -13 2 -2 152.89 35.96
 -13 -2 -2 119.48 34.16
 -14 -2 -2 149.4 40.62
 -14 2 -2 120.23 34.37
 -15 -2 -2 80.22 30.52
 -15 2 -2 144.5 38.42
 -16 2 -2 17.89 21.53
 -16 -2 -2 74.58 32.75
 -17 -2 -2 84.49 37.56
 -17 2 -2 69.22 31.35
 -18 2 -2 87.21 34.62
 -18 -2 -2 2.55 23.31
 -19 2 -2 111.7 41.03
 -19 -2 -2 93.73 42.08
 -20 3 2 16.69 24.3
 -19 -3 2 8.19 28.52
 -19 3 2 8.27 23.16
 -18 -3 2 1.56 27.64
 -18 3 2 -17.72 19.84
 -17 3 2 -18.31 21.19
 -17 -3 2 65.09 33.35
 -16 3 2 -11.24 22.09
 -16 -3 2 33.64 27.82
 -15 3 2 23.39 22.74
 -15 -3 2 57.33 32.31
 -14 3 2 7.71 21.96
 -14 -3 2 7.83 22.99
 -13 3 2 9.95 19.09
 -13 -3 2 25.48 25.82
 -12 3 2 24.75 19.01
 -12 -3 2 84.19 31.41
 -11 -3 2 11.94 22.44
 -11 3 2 -0.11 13.61
 -10 -3 2 64.29 25.44
 -10 3 2 -16.43 12.59
 -9 -3 2 -2.47 16.22
 -9 3 2 40.62 17.14
 -8 3 2 -0.45 11.05
 -8 -3 2 -14.32 17.94
 -7 3 2 -10.12 11.52
 -7 -3 2 2.54 15.14
 -6 3 2 4.21 8.98
 6 -3 -2 3.2 7.12
 -6 -3 2 12.34 13.05
 5 -3 -2 118.93 13.77
 -5 3 2 131.81 17.83
 5 -3 -2 113.07 15.26
 -5 -3 2 98.78 20.55
 4 -3 -2 15.48 6.96
 -4 -3 2 13.64 9.95
 -4 3 2 13.1 7.4
 4 -3 -2 23.75 7.4
 -3 3 2 10.49 7.04
 3 3 -2 6.35 7.8
 -3 3 2 9.81 5.82
 -3 -3 2 0.26 8.84
 -3 -3 2 5.13 6.95
 -2 3 2 198.85 15.96
 -2 -3 2 185.13 18.32
 2 3 -2 215.67 17.87
 -2 -3 2 214.04 18.24
 -2 3 2 204.89 11.66
 1 3 -2 177.72 16.37
 -1 -3 2 149.63 15.08
 0 -3 2 65.94 10.86
 0 3 -2 74.64 11.85
 0 3 2 66.31 7.84
 0 3 -2 68.99 15.4
 1 3 2 16.99 7.71
 -1 3 -2 15.35 10.22
 -1 3 -2 13.68 9.58
 -1 -3 -2 13.39 6.17
 -2 3 -2 -2.5 7.89
 -2 3 -2 -8.58 10.51
 2 3 2 -1.32 6.7
 2 -3 2 7.58 5.72
 -2 -3 -2 3.93 6.96
 -3 -3 -2 32.16 11.41
 3 -3 2 55.16 10.61
 -3 3 -2 30.23 11.48
 -4 -3 -2 3.97 11.85
 -4 3 -2 -0.72 7.12
 -5 -3 -2 139.89 24.35
 -5 3 -2 87.3 14.95
 -6 -3 -2 20.79 17.06
 -6 3 -2 3.74 9.46
 -7 3 -2 15.26 10.44
 -7 -3 -2 40.01 16.81
 -8 -3 -2 158.15 31.41
 -8 3 -2 102.19 22.7
 -9 3 -2 32.34 16.69
 -9 -3 -2 45.94 23.1
 -10 -3 -2 4.88 17.18
 -10 3 -2 1.34 12.19
 -11 -3 -2 4.77 17.73
 -11 3 -2 -22.31 20.03
 -12 3 -2 74.42 24.36
 -12 -3 -2 76.08 30.21
 -13 3 -2 -5.52 16.08
 -13 -3 -2 12.82 19.08
 -14 3 -2 26.35 21.72
 -14 -3 -2 10.56 24.83
 -15 3 -2 12.94 19.6
 -15 -3 -2 6.26 22.24
 -16 3 -2 24.37 22.89
 -16 -3 -2 104.33 38.17
 -17 -3 -2 -0.96 25.82
 -17 3 -2 16.06 25.48
 -18 -3 -2 4.57 23.82
 -18 3 -2 39.72 30
 -19 -3 -2 52.12 33.03
 -19 3 -2 65.89 32.32
 -20 4 2 17.85 20.41
 -19 4 2 44.58 29.01
 -19 -4 2 39.53 27.95
 -18 -4 2 51.64 35.37
 -18 4 2 58.5 28.24
 -17 -4 2 86.8 37.16
 -17 4 2 63.62 32.1
 -16 4 2 98.15 35.39
 -16 -4 2 103.07 41.73
 -15 4 2 140.45 37.78
 -15 -4 2 98.33 37.19
 -14 -4 2 155.25 42.01
 -14 4 2 206 40.53
 -13 4 2 225.54 38.8
 -13 -4 2 177.55 41.83
 -12 -4 2 238.65 46.13
 -12 4 2 242.2 39.65
 -11 -4 2 371.92 54.61
 -11 4 2 346.76 43.54
 -10 4 2 411.57 44.06
 -10 -4 2 550.59 61.27
 -9 4 2 708.97 54.78
 -9 -4 2 730.18 66.8
 -8 -4 2 1100.65 78.3
 -8 4 2 1074.34 62.23
 -7 -4 2 975.12 69.82
 -7 4 2 1022.43 55.2
 -6 4 2 1127.27 52.6
 -6 -4 2 1187.95 70.76
 -5 4 2 1473.01 52.86
 -5 -4 2 1698.37 75.76
 5 -4 -2 1525.39 50.21
 5 -4 -2 1542.36 52.55
 -4 4 2 682.13 34.63
 4 4 -2 673.97 36.38
 -4 4 2 685.98 30.65
 -4 -4 2 709.99 46.33
 -3 4 2 566.71 21.88
 -3 -4 2 663.72 33.36
 -3 4 2 635.83 33.72
 3 4 -2 642.68 33.52
 -3 -4 2 655.88 38.99
 -2 -4 2 632.16 34.5
 2 4 -2 605.7 30.78
 -2 4 2 604.96 33.59
 -2 -4 2 553.89 29.92
 -1 -4 2 823.05 35.37
 1 4 -2 818.97 35.95
 -1 -4 2 761.61 33.59
 0 -4 2 1115.76 42.71
 0 4 2 1060.04 30.64
 0 4 -2 1071.46 54.23
 0 4 -2 1046.92 41.91
 1 4 2 1540.74 47.1
 -1 -4 -2 1531.98 41.38
 -1 4 -2 1458.12 51.67
 -1 4 -2 1505.24 64.47
 2 4 2 2212.6 66.92
 2 -4 2 2290.58 50.93
 -2 4 -2 2084.69 66.52
 -2 -4 -2 2216.2 60.53
 -2 4 -2 2177.19 78.28
 3 -4 2 985.92 38.63
 -3 4 -2 895.74 52.39
 -3 -4 -2 837.03 23.79
 -3 -4 -2 813.83 42.38
 4 -4 2 869.35 42.11
 -4 -4 -2 841.78 48.52
 -4 4 -2 811.75 51.11
 -5 -4 -2 809.06 51.56
 -6 -4 -2 602.24 49.16
 -6 4 -2 625.08 39.4
 -7 4 -2 679.75 45.55
 -7 -4 -2 749.37 58.22
 -8 4 -2 551.58 45.35
 -8 -4 -2 645.93 57.79
 -9 4 -2 393.94 40.26
 -9 -4 -2 401.86 49.7
 -10 -4 -2 877.56 74.54
 -10 4 -2 752.32 58.88
 -11 4 -2 321.46 42.26
 -11 -4 -2 321.04 49.94
 -12 4 -2 292.78 43.28
 -12 -4 -2 277.65 50.81
 -13 -4 -2 245.47 47.47
 -13 4 -2 246.39 41.49
 -14 4 -2 142.38 35.06
 -14 -4 -2 142.69 40.52
 -15 -4 -2 160.52 42.72
 -15 4 -2 89.28 29.87
 -16 -4 -2 91.89 41.27
 -16 4 -2 69.13 29.75
 -17 -4 -2 98.35 40.32
 -17 4 -2 70.98 30.9
 -18 -4 -2 23.86 23.63
 -18 4 -2 24.68 26.59
 -19 4 -2 44.61 28.96
 -19 -5 2 -10.6 27.64
 -19 5 2 21.79 26.89
 -18 -5 2 86.02 44.4
 -18 5 2 -1.7 15.96
 -17 -5 2 13.41 31.08
 -17 5 2 -9.45 18.97
 -16 -5 2 70.75 34.54
 -16 5 2 -1.99 17.05
 -15 -5 2 70.87 37.77
 -15 5 2 39.55 21.67
 -14 -5 2 24.01 28.55
 -14 5 2 -7.73 13.96
 -13 5 2 -11.56 13.75
 -13 -5 2 28.64 31.46
 -12 5 2 1.45 13.13
 -12 -5 2 -21.98 24.16
 -11 5 2 11.5 15.62
 -11 -5 2 6.26 21.53
 -10 5 2 8.7 11.94
 -10 -5 2 4.56 16.62
 -9 -5 2 29.88 25.09
 -9 5 2 -0.5 12.57
 -8 5 2 0.43 9.32
 -8 -5 2 20.7 16.52
 -7 5 2 18.3 9.61
 -7 -5 2 13.45 13.18
 -6 5 2 6.57 6.15
 -6 -5 2 11.51 15.72
 -5 5 2 45.96 9.01
 -5 5 2 26.23 7.75
 -5 -5 2 48.47 17.44
 -4 5 2 29.91 5.64
 4 5 -2 45.62 11.33
 -4 5 2 44.11 13.75
 -4 -5 2 37.94 15.71
 3 5 -2 10.3 7.28
 -3 -5 2 1.96 7.88
 -3 5 2 7.03 8.86
 -2 -5 2 109.41 15.81
 -2 -5 2 96.11 13.63
 2 5 -2 126.13 16.13
 -2 5 2 96.41 17.32
 -1 -5 2 143.56 15.9
 1 5 -2 168.61 17.77
 0 -5 2 65.28 10.18
 0 5 -2 80.98 21.55
 0 5 2 59.32 6.87
 0 5 -2 56.59 11.74
 -1 5 -2 -1.46 6.99
 -1 5 -2 -4.59 11.97
 1 5 2 7.83 5.71
 -1 -5 -2 2.94 4.44
 2 5 2 26.35 8.94
 2 -5 2 20.4 5.87
 -2 5 -2 31.14 11.18
 -2 5 -2 2.95 11.94
 -2 -5 -2 20.01 7.99
 -3 -5 -2 0.14 7.17
 -3 5 -2 4.63 11.67
 3 -5 2 13.76 5.75
 -3 5 -2 27.91 12.86
 -4 -5 -2 22.4 12
 4 -5 2 22.12 7.83
 -4 5 -2 -3.38 10.14
 -4 -5 -2 15.49 4.3
 -5 -5 -2 15.28 6.11
 -5 -5 -2 6.55 10.51
 -5 5 -2 5.65 12.97
 -6 -5 -2 -6.09 11.54
 -7 -5 -2 30.56 16.49
 -8 -5 -2 15.96 13.81
 -8 5 -2 63.75 16.05
 -9 -5 -2 67.57 24.63
 -9 5 -2 81.34 18.91
 -10 5 -2 12.9 14.62
 -10 -5 -2 23.94 20.51
 -11 5 -2 35 19.68
 -11 -5 -2 -28.71 20.55
 -12 5 -2 20.26 15.6
 -12 -5 -2 29.34 25.11
 -13 5 -2 8.46 14.01
 -13 -5 -2 30.58 26.72
 -14 5 -2 7.92 15.64
 -14 -5 -2 -12.39 24.24
 -15 -5 -2 5.64 20.19
 -15 5 -2 39.81 23.16
 -16 -5 -2 61.27 31.84
 -16 5 -2 -7.07 16.59
 -17 5 -2 19.77 24.17
 -17 -5 -2 9.77 24.75
 -18 -5 -2 -31.25 28.64
 -18 5 -2 -4.16 20.22
 -19 5 -2 -20.12 22.45
 -18 -6 2 102.4 43.87
 -17 -6 2 113.28 44.33
 -16 -6 2 117.93 42.04
 -15 6 2 117.37 31.91
 -15 -6 2 112.47 41.55
 -14 -6 2 105.94 40.42
 -14 6 2 123.93 30.72
 -13 6 2 123.04 28.48
 -13 -6 2 131.76 35.93
 -12 -6 2 193.39 44.43
 -12 6 2 211.61 33.48
 -11 -6 2 195.97 44.61
 -11 6 2 283.08 35.87
 -10 -6 2 400.4 54.41
 -10 6 2 387.99 38.49
 -9 6 2 409.2 35.96
 -9 -6 2 454.41 55.85
 -8 -6 2 441.95 52.16
 -8 6 2 437.73 33.64
 -7 6 2 462.75 30.27
 -7 -6 2 479.82 52.58
 -6 6 2 694.5 31
 -6 6 2 711.44 46.36
 -6 -6 2 638.11 54.85
 -5 -6 2 720.69 54.28
 -5 6 2 746.76 46.97
 -4 6 2 903.39 51.75
 4 6 -2 910.54 44.42
 -4 -6 2 921.3 56.09
 3 6 -2 633.92 35.39
 -3 -6 2 625.33 42.07
 -3 6 2 670.69 44.83
 -2 6 2 835.22 51.27
 -2 -6 2 785.87 42.36
 2 6 -2 753.38 37.69
 1 6 -2 593.26 34.11
 1 6 -2 620.68 51.65
 -1 6 2 601.58 23.97
 -1 -6 2 593.84 32.23
 0 6 -2 563.12 47.43
 0 6 -2 601.27 35.74
 0 -6 2 551.7 27.06
 -1 6 -2 793.45 56.64
 1 6 2 769.1 31.22
 1 -6 2 795.69 29.09
 -1 6 -2 852.3 45.04
 2 -6 2 871.22 29.6
 -2 6 -2 903.09 59.91
 2 6 2 870.13 41.35
 -2 6 -2 933.82 49.71
 -2 -6 -2 908.39 39.28
 -3 6 -2 939.85 53.32
 -3 -6 -2 933.92 45.92
 3 -6 2 915.3 34.81
 -3 6 -2 870.27 60.12
 4 -6 2 555.82 31.54
 -4 6 -2 581.93 44.88
 -4 -6 -2 611.66 42.26
 -4 6 -2 606.79 51.22
 -5 -6 -2 434.64 20.73
 -5 6 -2 533.88 44.95
 -5 6 -2 462.76 45.31
 -5 -6 -2 566.7 44.38
 -6 -6 -2 742.23 55.02
 -7 -6 -2 559.89 50.7
 -8 -6 -2 359.98 45.15
 -9 -6 -2 485.68 54.64
 -10 6 -2 308.38 36.59
 -10 -6 -2 197.79 37.98
 -11 -6 -2 254.88 46.69
 -11 6 -2 239.72 34.93
 -12 6 -2 139.31 28.87
 -12 -6 -2 112.81 33.68
 -13 -6 -2 129.03 37.1
 -13 6 -2 109.59 27.58
 -14 -6 -2 107.49 38.13
 -14 6 -2 87.51 26.61
 -15 -6 -2 105.48 37.85
 -15 6 -2 75.62 27.03
 -16 6 -2 57.61 26.86
 -16 -6 -2 120.99 41.41
 -17 -6 -2 54.77 32.04
 -18 -7 2 6.56 27.13
 -17 -7 2 -16.56 30.31
 -16 -7 2 -23.51 27.8
 -15 -7 2 16.38 26.89
 -14 -7 2 -4.64 23.33
 -13 -7 2 26.1 26.6
 -12 -7 2 -1.42 21.14
 -11 -7 2 27.34 28.63
 -10 -7 2 27.93 23.35
 -9 -7 2 59.26 24.11
 -8 7 2 9.87 7.15
 -8 -7 2 6.57 14.13
 -7 -7 2 13.12 14.86
 -6 7 2 -1.44 9.07
 -6 -7 2 -10.48 13.95
 -5 7 2 6.61 8.48
 -5 -7 2 10.54 13.64
 -4 7 2 4.63 8.26
 -4 -7 2 15.9 13.24
 3 7 -2 2.32 6.38
 -3 -7 2 4.48 8.11
 -3 7 2 4.4 11.52
 -2 -7 2 5.12 6.98
 2 7 -2 5.43 7.1
 -2 7 2 4.27 6.02
 -2 7 2 3.93 12.93
 -1 7 2 2.1 2.25
 -1 -7 2 3.78 5.02
 1 7 -2 1.46 14.99
 1 7 -2 16.37 8.22
 0 -7 2 9.47 5.16
 0 7 -2 29.33 19.66
 0 7 -2 5.82 7.82
 1 -7 2 12.45 3.58
 -1 7 -2 22.7 18.48
 -1 7 -2 3.5 7.19
 1 -7 2 15.4 4.25
 -2 -7 -2 1.89 4.65
 2 7 2 1.4 4.75
 -2 7 -2 19.43 16.46
 -2 7 -2 -4.61 8
 2 -7 2 1.29 2.05
 2 -7 2 0.6 1.71
 -3 -7 -2 69.95 13.62
 -3 7 -2 93.64 23.74
 -3 7 -2 42.66 13.16
 -4 7 -2 29.77 12.68
 -4 -7 -2 38.11 12.09
 -4 7 -2 71.08 20.85
 -5 -7 -2 37.62 14.44
 -5 7 -2 53.4 18.9
 -5 7 -2 29.11 17.7
 -6 7 -2 25.96 17.65
 -6 7 -2 45.22 20.74
 -6 -7 -2 36.52 15.67
 -7 -7 -2 5.89 10.23
 -8 -7 -2 21.23 17.36
 -9 -7 -2 114.47 28.47
 -10 -7 -2 -9.39 17.11
 -11 -7 -2 4.88 16.44
 -12 -7 -2 -2.34 20
 -13 -7 -2 25.14 29.53
 -14 -7 -2 31.32 24.61
 -15 -7 -2 -12.55 23.07
 -16 -7 -2 -8.51 23.96
 -17 -7 -2 26.63 30.75
 -17 -8 2 67.92 38.45
 -16 -8 2 215.36 53.32
 -15 -8 2 66.95 39.42
 -14 -8 2 96.05 38.03
 -13 -8 2 43.24 30.39
 -12 -8 2 116.24 36.93
 -11 -8 2 173.96 43.22
 -10 -8 2 302.78 49.55
 -9 -8 2 257.4 43.74
 -8 -8 2 275.11 41.87
 -7 -8 2 269.33 39.21
 -6 -8 2 380.15 43.27
 -6 8 2 388.52 40.82
 -5 8 2 420.76 42.5
 -5 -8 2 494.62 45.81
 -4 8 2 415.59 42.76
 -4 8 2 424.03 34.36
 -4 -8 2 348.67 36.32
 3 8 -2 544.81 34.56
 -3 -8 2 546.91 40.76
 -3 8 2 463.42 45.41
 -3 8 2 529.45 33.73
 -2 8 2 377.77 42.13
 -2 8 2 385.1 24.76
 2 8 -2 353.27 46.9
 2 8 -2 381.14 29.44
 -2 -8 2 368.21 29.68
 1 8 -2 365.61 47.03
 -1 8 2 366.26 42.04
 1 8 -2 408.27 30.39
 -1 8 2 339.77 16.62
 -1 -8 2 370.54 24.89
 0 8 -2 290.51 42.24
 0 8 -2 353.55 29.9
 -1 8 -2 383.64 32.98
 -1 8 -2 387.73 48.69
 -2 8 -2 678.81 61.09
 -2 8 -2 673.88 46.34
 -3 8 -2 800.77 66.43
 -3 -8 -2 833.92 42.01
 -3 8 -2 832.94 53.82
 -4 8 -2 815.51 68.22
 -4 8 -2 696.3 51.99
 -4 -8 -2 728.15 45.5
 -5 -8 -2 496.44 42.15
 -5 8 -2 389.47 49.78
 -5 8 -2 549.08 49.12
 -6 8 -2 241.07 38.94
 -6 8 -2 258.61 36.03
 -6 -8 -2 250.88 33.37
 -7 -8 -2 246.22 35.06
 -7 8 -2 290.58 41.39
 -8 -8 -2 273.69 39.42
 -8 8 -2 258.21 40.37
 -9 -8 -2 162.56 32.92
 -10 -8 -2 234.28 41.69
 -11 -8 -2 150.26 35.64
 -12 -8 -2 49.52 22.98
 -13 -8 -2 123.54 37.5
 -14 -8 -2 21.9 23.99
 -15 -8 -2 79.71 36.12
 -16 -8 -2 4.84 26.18
 -16 -9 2 21.06 24.2
 -15 -9 2 9.96 21.2
 -14 -9 2 0.14 21.73
 -13 -9 2 100.96 38.15
 -12 -9 2 -13.99 21.12
 -11 -9 2 17.3 21.36
 -10 -9 2 19.25 20.72
 -9 -9 2 -3.37 13.46
 -8 -9 2 17.01 16.85
 -7 -9 2 33.13 17.9
 -7 9 2 29.87 17.76
 -6 9 2 -7.7 10
 -6 -9 2 3.29 11.64
 -6 9 2 0.64 12.47
 -5 9 2 10.82 10.12
 -5 9 2 11.44 12.97
 -4 9 2 7.12 7.72
 -4 9 2 -12.89 16.88
 3 9 -2 11.3 17.4
 -3 9 2 -11.7 11.94
 2 9 -2 7.99 18.67
 -2 9 2 -3.67 11.64
 1 9 -2 91.27 16.13
 1 9 -2 64.19 25.81
 -1 9 2 61.02 20.98
 0 9 -2 3.62 14.98
 0 9 2 -9.11 14.99
 -1 9 -2 7.75 9.27
 -1 9 -2 27.47 22.51
 -2 9 -2 55.38 25.01
 -2 9 -2 27.81 12.8
 -3 9 -2 69.04 23.72
 -3 9 -2 19.67 12.28
 -4 9 -2 69.97 20.01
 -4 9 -2 84.3 27.41
 -5 9 -2 -1.44 11.1
 -5 9 -2 42.37 23.48
 -6 9 -2 0.75 13.77
 -6 9 -2 -6.27 14.13
 -7 9 -2 -23.71 17.61
 -8 -9 -2 -24.36 16.68
 -8 9 -2 14.71 16.76
 -9 -9 -2 31.61 16.67
 -9 9 -2 -0.82 14.53
 -10 9 -2 13.84 21.76
 -10 -9 -2 15.27 18.95
 -11 -9 -2 34.37 23.26
 -11 9 -2 8.58 17.96
 -12 -9 -2 -14.41 16.09
 -12 9 -2 29.09 25.29
 -13 -9 -2 -0.43 18.54
 -13 9 -2 45.03 28.38
 -14 -9 -2 1.91 19.7
 -14 9 -2 3.48 19.1
 -15 9 -2 -36.99 26.88
 -15 -9 -2 14.72 23.47
 -16 -9 -2 38.31 31.84
 -6 10 2 218.77 35.7
 -5 10 2 234.74 37.88
 -4 10 2 257.56 39.39
 4 10 -2 239.12 46.62
 -3 10 2 301.97 42.84
 3 10 -2 246.57 46.69
 -2 10 2 288.37 42.44
 2 10 -2 376.41 55.89
 -1 10 2 289.68 44.28
 1 10 -2 225.29 42.4
 0 10 2 300.38 44.61
 0 10 -2 244.07 43.77
 -1 10 -2 220.52 43.17
 -2 10 -2 360.18 52.64
 -3 10 -2 318.08 49.28
 -4 10 -2 426.29 43.49
 -4 10 -2 460.19 58.13
 -5 10 -2 328.08 40.62
 -5 10 -2 336.92 51.15
 -6 10 -2 257.72 45.39
 -6 10 -2 243.16 37.91
 -7 10 -2 158.81 32.78
 -8 10 -2 174.63 36.18
 -9 10 -2 118.2 30.03
 -10 10 -2 94.86 30.73
 -11 10 -2 105.66 33.2
 -12 10 -2 145 39.35
 -13 10 -2 106.46 36.67
 -14 10 -2 37.53 27.46
 -5 11 2 -35.27 20.38
 5 11 -2 -11.1 25.96
 -4 11 2 -22.4 17.39
 4 11 -2 -8.04 24.61
 3 11 -2 -3.85 17.27
 -3 11 2 -10.99 17.38
 2 11 -2 30.31 25.84
 -2 11 2 -19.07 16.11
 -1 11 2 -23.14 19.63
 1 11 -2 37.1 22.61
 0 11 -2 12.84 18.5
 0 11 2 -2.42 15.65
 1 11 2 15.3 16.99
 -1 11 -2 21.66 23.02
 2 11 2 -3.61 21.91
 -2 11 -2 37.29 27.86
 -3 11 -2 34.17 24.04
 -4 11 -2 17.81 23.02
 -5 11 -2 -11.2 17.15
 -6 11 -2 13.76 21.04
 6 12 -2 134.15 40.54
 5 12 -2 72.33 31.83
 4 12 -2 285.21 56.29
 3 12 -2 211.65 48.61
 -3 12 2 167.94 37.69
 -2 12 2 240.93 46.47
 2 12 -2 142.31 38.24
 -1 12 2 186.31 39.88
 1 12 -2 273.38 53.38
 0 12 2 133.62 35.36
 0 12 -2 162.69 45.05
 -1 12 -2 63.55 33.32
 1 12 2 100.33 32.27
 2 12 2 46.3 23.63
 -2 12 -2 151.25 42.55
 3 12 2 151.9 38.77
 -3 12 -2 134.02 37.88
 -4 12 -2 209.24 45.91
 -5 12 -2 179.81 43.13
 -6 12 -2 211.24 47.15
 7 13 -2 -23.98 21.28
 6 13 -2 2.76 16.86
 5 13 -2 21.01 26.58
 4 13 -2 -39.82 35.84
 3 13 -2 -33 23.04
 2 13 -2 -8.55 23.29
 1 13 -2 169.51 45.42
 -1 13 2 31.99 24.29
 0 13 2 -2.16 17.33
 0 13 -2 92.16 37.63
 -1 13 -2 1.39 17.16
 1 13 2 -11.52 21.31
 2 13 2 -24.51 25.18
 -2 13 -2 -0.34 19.59
 -3 13 -2 35.24 30.06
 3 13 2 31.18 27.66
 -4 13 -2 -52.26 32.68
 4 13 2 50.88 28.32
 -5 13 -2 35.83 27.05
 3 14 -2 156.37 46.06
 2 14 -2 89.17 37.76
 1 14 -2 180.57 47.74
 0 14 -2 58.55 31.67
 -1 14 -2 102.2 36.71
 1 14 2 179.2 46.83
 -2 14 -2 171.99 47.64
 2 14 2 90.92 37.13
 -3 14 -2 170.31 50.96
 3 14 2 211.24 51.6
 4 14 2 71.14 34.57
 -20 0 3 18.3 25.7
 -19 0 3 45.67 33.01
 -18 0 3 7.59 24.97
 -17 0 3 54.04 30.61
 -16 0 3 8.7 26.56
 -15 0 3 15.57 20.82
 -14 0 3 -9.52 23.36
 -13 0 3 19.47 21.81
 -12 0 3 -5.03 19.67
 -11 0 3 17.83 22.61
 -10 0 3 3.85 15.44
 -9 0 3 -11.29 21.38
 -8 0 3 -10.34 13.33
 -7 0 3 -10.64 12.41
 -6 0 3 22.99 13.2
 -5 0 3 -12.24 13.87
 -4 0 3 -4.19 10.02
 -3 0 3 -4.37 9.17
 3 0 -3 -1.39 9.45
 -3 0 3 -0.62 6.26
 2 0 -3 -2.3 4.25
 -2 0 3 -1.11 4.96
 2 0 -3 2.96 7.43
 -1 0 3 8.79 6.56
 -1 0 3 7.23 5.17
 1 0 -3 9.82 6.33
 1 0 -3 3.25 4.91
 0 0 3 2.55 5.67
 0 0 3 0.42 4.37
 0 0 -3 16.01 7.84
 -1 0 -3 -2.1 6.41
 1 0 3 5.64 6.6
 2 0 3 -0.95 6.51
 -2 0 -3 3.05 6.88
 -3 0 -3 5.69 9.81
 -4 0 -3 7.64 11.57
 -5 0 -3 -1.36 11.07
 -6 0 -3 -14.15 14.71
 -7 0 -3 4.19 14.12
 -8 0 -3 12.3 14.33
 -9 0 -3 13.21 16.35
 -10 0 -3 -12.42 16.02
 -11 0 -3 8.94 13.93
 -12 0 -3 22.63 23.81
 -13 0 -3 -8.52 20.95
 -14 0 -3 10.82 16.33
 -15 0 -3 -32.57 24.13
 -16 0 -3 3.97 20.4
 -17 0 -3 4.49 23.34
 -18 0 -3 44.75 31.88
 -19 0 -3 46.48 33.78
 -20 -1 3 54.24 36.39
 -20 1 3 -26.45 27.99
 -19 1 3 -6.58 22.77
 -19 -1 3 67.49 39.24
 -18 1 3 144.77 44.32
 -18 -1 3 49.52 32.96
 -17 1 3 66.16 30.55
 -17 -1 3 42.05 29.22
 -16 1 3 105.76 38
 -16 -1 3 85.05 38.54
 -15 -1 3 332.31 59.6
 -15 1 3 326.56 55.26
 -14 1 3 474.54 65.02
 -14 -1 3 497.42 68.69
 -13 1 3 481.68 63.22
 -13 -1 3 400.69 59.69
 -12 -1 3 256.1 47.94
 -12 1 3 181.41 37.3
 -11 -1 3 295.02 45.82
 -11 1 3 313.16 46.36
 -10 1 3 429.7 51.34
 -10 -1 3 366.09 48.23
 -9 -1 3 923.47 71.04
 -9 1 3 842.78 64.82
 -8 -1 3 1062.59 71.35
 -8 1 3 921.65 63.73
 -7 1 3 2000.16 85.38
 -7 -1 3 1860.19 86.25
 -6 -1 3 1789.5 77.53
 -6 1 3 1590.86 68.63
 -5 -1 3 1671.18 68.51
 -5 1 3 1632.32 63.86
 -4 -1 3 1346.32 55.37
 -4 1 3 1339.01 51.62
 -3 -1 3 3422.7 76.51
 -3 -1 3 3364.39 79.76
 3 1 -3 3515.26 77.89
 -3 1 3 3583.25 76.7
 -3 1 3 3482.78 73.4
 -2 1 3 271.35 19.57
 2 -1 -3 272.76 19.47
 2 1 -3 281.46 21.18
 -2 -1 3 232.92 18.99
 1 -1 -3 2420.13 49.37
 -1 -1 3 2457.19 56.72
 -1 -1 3 2436.89 55.84
 -1 1 3 2472.64 49.79
 1 1 -3 2446.32 56.33
 1 1 -3 2394.33 54.75
 0 -1 -3 104.18 10.99
 0 1 3 111.08 10.78
 0 1 -3 74.32 12.33
 0 1 -3 103.25 13.46
 0 -1 3 82.47 11.29
 0 -1 3 82.51 12.86
 -1 1 -3 3250.55 68.54
 -1 1 -3 3171.08 71.29
 1 1 3 3413.62 67.33
 -1 -1 -3 3152.21 55.9
 1 -1 3 3265.91 72.04
 1 -1 3 3281.55 69.32
 1 1 3 3291.06 56.33
 2 -1 3 3343.49 72.27
 -2 -1 -3 3308.95 62.47
 -2 1 -3 3234.67 73.36
 2 1 3 3337.97 75.29
 -2 -1 -3 3372.67 73.74
 2 -1 3 3209.18 77.41
 -3 1 -3 2638.23 69.82
 -3 -1 -3 2565.36 71.22
 -4 1 -3 1704.67 62.62
 -4 -1 -3 1738.35 65.5
 -5 -1 -3 510.27 40.45
 -5 1 -3 572.75 40.33
 -6 1 -3 38.87 13.05
 -6 -1 -3 56.62 18.1
 -7 -1 -3 316.34 36.41
 -7 1 -3 322.27 36.06
 -8 -1 -3 388.46 42.64
 -8 1 -3 340.6 38.65
 -9 -1 -3 1066.12 73.79
 -9 1 -3 1016.48 69.82
 -10 1 -3 897.16 68.68
 -10 -1 -3 937.39 73.13
 -11 1 -3 957.64 75.67
 -11 -1 -3 900.26 76.89
 -12 1 -3 525.61 58.92
 -12 -1 -3 620.39 66.7
 -13 -1 -3 120.75 35.81
 -13 1 -3 191.43 39.51
 -14 1 -3 122.5 35.13
 -14 -1 -3 105.48 34.42
 -15 1 -3 71.02 28.84
 -15 -1 -3 98.35 30.89
 -16 1 -3 82.26 33.52
 -16 -1 -3 66.06 33.7
 -17 -1 -3 48.6 33.17
 -17 1 -3 59.06 32.15
 -18 1 -3 46.69 30.03
 -18 -1 -3 65.18 38.53
 -19 1 -3 3.11 19.77
 -19 -1 -3 28.58 24.81
 -20 -2 3 2.85 20.88
 -20 2 3 1.47 19.86
 -19 2 3 -8.81 24.33
 -19 -2 3 36.5 33.86
 -18 -2 3 -22.81 24.01
 -18 2 3 23.47 30.46
 -17 -2 3 54.73 34.83
 -17 2 3 45.97 31.74
 -16 -2 3 28.84 27.07
 -16 2 3 43.5 27.53
 -15 2 3 6.14 20.73
 -15 -2 3 6.64 25.79
 -14 2 3 -1.57 22.13
 -14 -2 3 15.74 21.35
 -13 2 3 4.41 21.48
 -13 -2 3 7.32 23.62
 -12 2 3 25.41 16.13
 -12 -2 3 44.07 27.88
 -11 2 3 59.63 22.74
 -11 -2 3 -15.32 21.2
 -10 2 3 -1.6 17.58
 -10 -2 3 9.41 20.92
 -9 -2 3 1.36 16.37
 -9 2 3 2.74 12.38
 -8 2 3 0.65 13.98
 -8 -2 3 -7.51 13.95
 -7 2 3 17.75 12.33
 -7 -2 3 17.53 14.85
 -6 -2 3 66.61 18.86
 -6 2 3 78.95 18.84
 5 -2 -3 3.63 3.93
 -5 2 3 11.85 9.38
 -5 -2 3 0.22 10.75
 -4 2 3 151.76 17.39
 4 2 -3 173.66 20.77
 4 -2 -3 142.16 8.65
 -4 -2 3 166.82 22.78
 -3 -2 3 29.1 11.82
 3 2 -3 11.27 9.79
 -3 2 3 13.88 7.75
 2 2 -3 237.21 20.42
 -2 2 3 302.66 19.8
 -2 -2 3 293.55 22.05
 -1 2 3 543.25 22.52
 1 2 -3 542.62 28.84
 -1 -2 3 541.44 28.98
 1 -2 -3 512.28 22.16
 1 2 -3 501.69 31.69
 0 2 -3 60.5 13.55
 0 -2 -3 66.75 7.85
 0 -2 3 31.82 10.27
 0 2 3 34.86 5.66
 0 2 -3 44.77 10.58
 -1 2 -3 432.63 28.24
 1 -2 3 403.08 26.66
 1 2 3 403.02 24.19
 -1 -2 -3 386.3 17.28
 -1 2 -3 413.71 30.11
 1 2 3 388.51 17.14
 -2 2 -3 32.8 13.73
 2 -2 3 51.67 10.18
 2 2 3 42.99 10.13
 -2 2 -3 51.44 12.34
 -2 -2 -3 50.34 7.84
 -2 -2 -3 29 9.66
 -3 -2 -3 80.23 16.17
 -4 2 -3 0.38 9.31
 -4 -2 -3 10.59 12.12
 -5 2 -3 2.81 9.25
 -5 -2 -3 -12.61 13.45
 -6 2 -3 38.7 15.28
 -6 -2 -3 29.94 14.28
 -7 2 -3 8.54 10.23
 -7 -2 -3 18.52 13.02
 -8 -2 -3 16.78 18.4
 -8 2 -3 -2.78 11.11
 -9 2 -3 56.09 20.05
 -9 -2 -3 43.57 20.67
 -10 2 -3 21.97 17.02
 -10 -2 -3 -2.37 16.5
 -11 -2 -3 33.73 24.44
 -11 2 -3 29.11 21.09
 -12 -2 -3 49.42 26.74
 -12 2 -3 -11.23 18.54
 -13 2 -3 20.28 20.26
 -13 -2 -3 -32.25 25.74
 -14 2 -3 1.54 21.5
 -14 -2 -3 3.61 21.05
 -15 2 -3 34.05 25.04
 -15 -2 -3 -25.05 26.64
 -16 2 -3 -29.52 24.49
 -16 -2 -3 -1.14 20.94
 -17 2 -3 -29.34 20.49
 -17 -2 -3 24.9 28.57
 -18 -2 -3 -2.25 19.54
 -18 2 -3 120.4 45.72
 -19 -2 -3 51.29 35.33
 -19 2 -3 27.87 29.11
 -20 3 3 47.58 29.9
 -19 -3 3 33.36 29.03
 -19 3 3 35.18 27.39
 -18 3 3 71.58 35.14
 -18 -3 3 27.99 24.46
 -17 -3 3 81.34 39.3
 -17 3 3 56.65 27.85
 -16 3 3 127.3 38.29
 -16 -3 3 171.08 47.51
 -15 -3 3 310.86 59.95
 -15 3 3 216.63 47.24
 -14 -3 3 177.64 43.54
 -14 3 3 161.01 38.63
 -13 -3 3 300.78 55.43
 -13 3 3 316.96 50.54
 -12 3 3 236.46 40.1
 -12 -3 3 296.09 51.89
 -11 -3 3 401.02 56.09
 -11 3 3 419.17 50.73
 -10 -3 3 423.15 55.21
 -10 3 3 345.71 44.1
 -9 -3 3 471.98 53.99
 -9 3 3 481.92 47.4
 -8 -3 3 1069.87 74.48
 -8 3 3 948.89 62.69
 7 -3 -3 661.43 32.92
 -7 3 3 778.42 51.31
 -7 -3 3 790.59 60.77
 -6 3 3 1839.16 71.07
 6 -3 -3 1757.11 47.45
 -6 -3 3 1956.52 86.47
 -5 -3 3 2121.27 82.71
 5 -3 -3 2047.55 45.28
 -5 3 3 2126.44 68.05
 -4 3 3 1997.66 57.58
 4 3 -3 2050.11 67.04
 -4 -3 3 2071.75 74.41
 -3 -3 3 2317.51 72.21
 3 3 -3 2352.93 67.45
 -3 3 3 2288.67 45.12
 -3 3 3 2340.54 53.79
 2 3 -3 1007.85 42.39
 -2 3 3 938.04 34.86
 -1 -3 3 909.47 39.71
 1 3 -3 871.48 46.39
 1 3 -3 891.25 39.26
 -1 3 3 960.55 28.87
 0 3 -3 413.64 27.89
 0 3 -3 382.07 31.42
 0 3 3 449.01 22.77
 0 3 3 419.24 14.9
 1 3 3 813.1 35.01
 -1 3 -3 751.4 38.91
 -1 3 -3 756.9 44.38
 -2 3 -3 1146.09 50.19
 -2 -3 -3 1216.41 46.43
 -2 3 -3 1149.25 56.28
 -2 -3 -3 1169.13 28.07
 2 -3 3 1253.64 44.28
 -3 -3 -3 1109.23 49.63
 -3 3 -3 1118.45 53.03
 -3 3 -3 1241.95 58.76
 -4 -3 -3 1030.45 52.37
 -5 3 -3 679.01 41.54
 -5 -3 -3 696.78 47.57
 -6 -3 -3 779.76 54.22
 -6 3 -3 873.91 50.57
 -7 3 -3 857.84 54.11
 -7 -3 -3 849.26 59.95
 -8 3 -3 566.71 47.42
 -8 -3 -3 514.55 50.29
 -9 -3 -3 737.17 62.96
 -9 3 -3 745.94 57.86
 -10 3 -3 533.05 52.23
 -10 -3 -3 551.44 58.83
 -11 3 -3 482.63 52.24
 -11 -3 -3 475.65 59.42
 -12 -3 -3 291.62 48.92
 -12 3 -3 243.68 40.8
 -13 3 -3 210.54 40.23
 -13 -3 -3 185.01 41.09
 -14 3 -3 140.92 34.54
 -14 -3 -3 215.34 48.83
 -15 -3 -3 75.46 33.13
 -15 3 -3 60.7 24.63
 -16 3 -3 8.89 21.31
 -16 -3 -3 67.56 38.18
 -17 -3 -3 84.96 39
 -17 3 -3 32.94 23.05
 -18 3 -3 82.92 35.38
 -18 -3 -3 -7.91 22.62
 -19 3 -3 98.2 37.81
 -20 4 3 16.11 27.99
 -19 4 3 -45.72 29.51
 -19 -4 3 72.17 41.18
 -18 -4 3 5.93 23.91
 -18 4 3 16.93 25.9
 -17 4 3 -24.71 21.49
 -17 -4 3 35.24 26.74
 -16 4 3 15.3 22.56
 -16 -4 3 -6.95 24.99
 -15 4 3 -5.26 17.85
 -15 -4 3 7.37 24.38
 -14 -4 3 -32.87 28.13
 -14 4 3 -29.4 18.85
 -13 -4 3 -9.83 22.29
 -13 4 3 5.62 15.27
 -12 -4 3 62.59 32.62
 -12 4 3 2.68 14.42
 -11 4 3 38.84 19.18
 -11 -4 3 40.04 26.51
 -10 4 3 27.58 17.13
 -10 -4 3 65.71 26.02
 -9 -4 3 37.65 25.27
 -9 4 3 23.65 13.2
 -8 4 3 40.28 15.67
 -8 -4 3 15.09 15.69
 -7 4 3 7.41 9
 -7 -4 3 20.63 15.29
 7 -4 -3 8.55 6.07
 6 -4 -3 54.88 10.3
 -6 -4 3 71.24 20.58
 -6 4 3 78.22 16.24
 -5 4 3 238.72 22.76
 -5 -4 3 225.95 30.39
 -4 -4 3 65.89 15.67
 -4 4 3 56.67 10.48
 -4 4 3 75.79 11.58
 4 4 -3 71.16 14.35
 -3 4 3 0.92 4.29
 -3 -4 3 18.85 11.33
 -3 4 3 11.12 8.12
 3 4 -3 16.74 9.61
 -2 -4 3 97.39 16.26
 2 4 -3 63.19 11.2
 1 4 -3 174.95 24.73
 -1 4 3 168.41 12.2
 -1 4 3 155.48 11.78
 1 4 -3 176.66 19.54
 0 4 3 223.1 16.37
 0 4 -3 198.94 21.18
 0 4 -3 242.51 28.41
 -1 4 -3 117.33 19.94
 -1 4 -3 150.66 19.83
 1 4 3 142.08 16.36
 -2 4 -3 48.49 13.95
 -2 -4 -3 43.31 9.57
 2 -4 3 64.29 10.81
 -2 4 -3 28.78 14.06
 -3 4 -3 55.64 13.53
 -3 -4 -3 44.53 11.66
 -3 -4 -3 45.51 6.13
 -3 4 -3 29.86 15.21
 -4 4 -3 28.07 14.41
 -4 -4 -3 44.2 13.14
 -5 -4 -3 16.37 13.19
 -6 -4 -3 -8.54 11.6
 -7 4 -3 19.42 10.64
 -7 -4 -3 53.86 17.84
 -8 -4 -3 0.64 12.54
 -8 4 -3 17.62 13.77
 -9 4 -3 29.23 15.72
 -9 -4 -3 5.67 18.75
 -10 -4 -3 16.87 14.96
 -10 4 -3 -14.48 14.02
 -11 -4 -3 22.07 19.57
 -11 4 -3 -6.57 13.74
 -12 -4 -3 -3.96 19.48
 -12 4 -3 35.81 18.84
 -13 -4 -3 22.43 24.9
 -13 4 -3 43.91 22.56
 -14 4 -3 27.27 22.09
 -14 -4 -3 -1.03 21.91
 -15 -4 -3 -1.7 20.68
 -15 4 -3 19.97 26.78
 -16 4 -3 -12.41 18.26
 -16 -4 -3 34.24 31.4
 -17 4 -3 20.79 23.9
 -17 -4 -3 39.29 29.59
 -18 -4 -3 -17.21 18.61
 -18 4 -3 58.97 32.61
 -19 4 -3 58.42 32.2
 -19 -5 3 57.55 36.16
 -19 5 3 91.8 34.59
 -18 5 3 18.09 18.23
 -18 -5 3 22.15 25.82
 -17 -5 3 38.42 33.65
 -17 5 3 43.94 27.09
 -16 5 3 168.18 41.78
 -16 -5 3 186.08 54.08
 -15 -5 3 87.08 38.96
 -15 5 3 95.87 30.75
 -14 5 3 120.23 32.55
 -14 -5 3 73.24 38.59
 -13 -5 3 189.02 47.67
 -13 5 3 166.64 34.82
 -12 -5 3 299.78 52.84
 -12 5 3 354.29 45.28
 -11 5 3 391.69 45.33
 -11 -5 3 380.03 56.91
 -10 -5 3 268.05 46.58
 -10 5 3 259.9 34.83
 -9 5 3 468.85 43.64
 -9 -5 3 473.33 58.22
 -8 -5 3 633.84 59.87
 -8 5 3 573.3 44.04
 -7 5 3 846.1 48.39
 -7 -5 3 781.26 62.91
 -6 -5 3 1171.96 71.32
 -6 5 3 1073.51 48.24
 -5 -5 3 1183.39 67.52
 5 5 -3 1163.34 55.52
 -5 5 3 1150.31 43.87
 -5 5 3 1177.62 49.06
 -4 -5 3 1176 61.19
 -4 5 3 1026.66 34.3
 4 5 -3 994.24 48.94
 -4 5 3 1028.02 46.16
 -3 5 3 948.64 25.43
 3 5 -3 972.4 46.92
 -3 -5 3 896.99 49.44
 -3 5 3 917.38 44.49
 -2 -5 3 1165.75 51.19
 2 5 -3 1267.37 52.04
 1 5 -3 1323.84 53.62
 -1 5 3 1326.79 32.71
 -1 -5 3 1309.43 49.99
 1 5 -3 1372.43 71.43
 -1 5 3 1370.73 32.04
 0 5 -3 1013.13 48.32
 0 5 3 1053.76 36.11
 0 5 -3 1038.72 61.4
 1 5 3 750.1 36.67
 -1 5 -3 720.8 42.97
 -1 5 -3 726.44 51.7
 -2 -5 -3 496.03 30.87
 -2 5 -3 498.53 38.01
 2 -5 3 529.81 29.16
 -2 5 -3 516.54 44.51
 3 -5 3 603.17 33.09
 -3 5 -3 617.5 48.68
 -3 5 -3 662.37 44.76
 -3 -5 -3 610.6 37.92
 -4 -5 -3 705.8 23.49
 -4 -5 -3 682.58 23.82
 -4 -5 -3 732.19 46.2
 -4 5 -3 756.27 55.01
 -4 5 -3 789.79 51.77
 -5 -5 -3 643.11 47.6
 -6 -5 -3 737.43 53.91
 -7 -5 -3 645.78 54.84
 -8 -5 -3 260.9 39.01
 -9 5 -3 538.82 46.76
 -9 -5 -3 548.85 57.41
 -10 -5 -3 393.25 51.43
 -10 5 -3 414.89 44.65
 -11 -5 -3 201.29 40.78
 -11 5 -3 172.41 31.62
 -12 -5 -3 210.59 44
 -12 5 -3 254.02 40.21
 -13 5 -3 154.09 33.62
 -13 -5 -3 182.56 42.97
 -14 5 -3 144.03 34.76
 -14 -5 -3 133.78 39.41
 -15 -5 -3 78.7 36.38
 -15 5 -3 82.95 29.44
 -16 5 -3 64.99 28.1
 -16 -5 -3 28.98 26.93
 -17 -5 -3 68.7 36
 -17 5 -3 39.34 23.98
 -18 -5 -3 29.89 32.08
 -18 5 -3 40.7 26.29
 -19 5 -3 5.5 20.84
 -18 -6 3 -20.53 24.91
 -17 -6 3 -33.96 30.26
 -16 -6 3 -27.73 33.89
 -15 -6 3 34.26 32.47
 -15 6 3 16.88 17.65
 -14 6 3 24.59 21.48
 -14 -6 3 27.57 36.13
 -13 -6 3 19.28 21.89
 -13 6 3 16.65 14.05
 -12 6 3 17.97 15.2
 -12 -6 3 34.21 28.11
 -11 -6 3 -9.3 19.84
 -11 6 3 -2.23 13.35
 -10 6 3 19.96 13.83
 -10 -6 3 45.23 29.77
 -9 6 3 13.74 9.79
 -9 -6 3 63.58 26.66
 -8 -6 3 -3.35 15.57
 -8 6 3 -7.57 8.87
 -7 -6 3 11.18 15.92
 -7 6 3 5.75 6.12
 -6 -6 3 29.88 15.64
 -6 6 3 3.09 5.08
 -6 6 3 -2.6 7.99
 -5 6 3 57.68 14.45
 -5 6 3 54.59 7.43
 5 6 -3 50.07 13.81
 -5 -6 3 52.6 17.63
 -4 6 3 39.98 13.27
 4 6 -3 61.28 15.22
 -4 -6 3 57.03 15.83
 -3 -6 3 29.76 12.79
 3 6 -3 47.21 12.64
 -3 6 3 43.94 12.86
 2 6 -3 -5.53 6.96
 2 6 -3 -11.5 14.58
 -2 6 3 19.39 13
 -2 -6 3 7.51 7.17
 1 6 -3 44.75 12.38
 -1 6 3 43.13 5.95
 -1 6 3 38.45 5.69
 -1 -6 3 48.22 11.14
 1 6 -3 58.24 19.26
 0 6 -3 30.16 16.8
 0 6 3 36.72 6.59
 0 -6 3 38.76 8.99
 0 6 -3 35.15 12.93
 -1 6 -3 35.29 15.32
 1 6 3 32.96 8.64
 -1 6 -3 48.46 14.02
 2 -6 3 5.33 5.19
 -2 6 -3 16.66 11.52
 -2 6 -3 18.64 18.41
 -3 6 -3 7.59 18.03
 -3 -6 -3 1.6 5.74
 3 -6 3 3.29 5.02
 -3 6 -3 11.64 10.51
 -4 -6 -3 -2.4 8.89
 -4 6 -3 5.79 16.82
 -4 6 -3 20.34 14.4
 -5 -6 -3 20.74 11.41
 -5 6 -3 26.78 17.47
 -5 -6 -3 10.9 3.38
 -5 6 -3 10.9 13.77
 -6 -6 -3 46.31 17.37
 -6 6 -3 69.5 21.73
 -7 -6 -3 -21.7 15.27
 -8 -6 -3 0.93 13.25
 -9 -6 -3 -1.4 13.39
 -10 -6 -3 17.38 20.72
 -11 -6 -3 -7.82 18.46
 -12 -6 -3 -1.55 18.17
 -13 -6 -3 10.15 18.77
 -14 -6 -3 25.13 25.86
 -15 -6 -3 4.57 21.05
 -16 -6 -3 6.09 20.23
 -17 -6 -3 23.02 26.82
 -18 -7 3 103.3 45.89
 -17 -7 3 82.86 41.54
 -16 -7 3 116.68 44.52
 -15 -7 3 75.87 36.1
 -14 -7 3 67.75 31.95
 -13 -7 3 74.84 31.8
 -12 -7 3 232.83 47.47
 -11 -7 3 303.76 51.96
 -10 -7 3 350.84 51.37
 -9 -7 3 237.13 42.39
 -8 -7 3 213.18 38.51
 -7 -7 3 443.65 51.92
 -7 7 3 348.09 21.56
 -6 -7 3 430.29 46.77
 -6 7 3 426.74 37.51
 -5 -7 3 739.79 57.04
 -5 7 3 702.74 48.13
 4 7 -3 615.13 40.96
 -4 -7 3 700.01 51.4
 -4 7 3 635.04 46.35
 3 7 -3 665.92 41.29
 -3 7 3 727.62 50.24
 -3 -7 3 695.97 46.7
 -2 7 3 564.95 45.44
 2 7 -3 608.42 57.47
 2 7 -3 624.41 39.98
 -2 7 3 572.83 27.34
 -2 -7 3 599.82 39.81
 -1 -7 3 990.97 45.91
 -1 7 3 871.69 20.71
 1 7 -3 1003.24 51.23
 1 7 -3 984.76 71.51
 -1 7 3 840.03 20.83
 0 7 -3 894.76 49.77
 0 -7 3 839.49 38.38
 0 7 -3 903.3 68.34
 1 -7 3 716.45 32.81
 1 7 3 700.31 31.25
 -1 7 -3 743.7 48.09
 -1 7 -3 734.88 60.98
 -2 7 -3 412.41 37.47
 -2 7 -3 394.64 45.86
 -3 -7 -3 346.13 29.01
 -3 7 -3 355.45 44.12
 -3 7 -3 373.89 37.06
 -4 -7 -3 342.17 32.05
 -4 7 -3 266.41 34.53
 -4 7 -3 329.93 42.72
 -5 -7 -3 589.53 45.42
 -5 7 -3 572.17 56.57
 -5 7 -3 546.85 49.84
 -6 -7 -3 386.77 40.36
 -6 7 -3 470.26 48.02
 -7 -7 -3 549.56 52.29
 -7 7 -3 570.18 54.67
 -8 -7 -3 258.12 38.66
 -8 7 -3 314.54 43.17
 -9 -7 -3 241.21 40.35
 -10 -7 -3 131.23 31.9
 -11 -7 -3 134.87 33.37
 -12 -7 -3 211.25 43.84
 -13 -7 -3 240.2 47.54
 -14 -7 -3 105.47 36.07
 -15 -7 -3 -8.17 23.83
 -16 -7 -3 67.63 36.63
 -17 -7 -3 50.07 32.43
 -17 -8 3 11.2 27.94
 -16 -8 3 -23.88 25.79
 -15 -8 3 24.1 27.87
 -14 -8 3 30.32 28
 -13 -8 3 -10.21 21.93
 -12 -8 3 17.8 24.82
 -11 -8 3 58.51 29.17
 -10 -8 3 28 24.14
 -9 -8 3 67.8 28.29
 -8 -8 3 -22.42 20.27
 -7 -8 3 35.05 21.22
 -6 -8 3 -4.41 14.38
 -6 8 3 2 8.72
 -5 8 3 13.21 12.09
 -5 -8 3 -6.69 9.75
 -4 -8 3 27.74 15.18
 -4 8 3 9.93 10.02
 4 8 -3 19.77 9.53
 -3 8 3 1.74 4.41
 3 8 -3 4.75 7.76
 -3 -8 3 16.11 12.77
 -3 8 3 15.49 13.86
 3 8 -3 -3.86 15.45
 2 8 -3 5.66 16.81
 -2 -8 3 15.35 10.27
 -2 8 3 45.07 16.89
 2 8 -3 17.46 9.37
 -2 8 3 8.86 4.18
 1 8 -3 4.9 15.16
 -1 -8 3 9.84 7.52
 1 8 -3 10.49 10.13
 0 8 -3 -17.76 17.82
 0 8 -3 10.25 10.24
 -1 8 -3 -1.88 7.91
 -1 8 -3 7.87 15.61
 -2 8 -3 35.72 13.3
 -2 8 -3 46.22 18.19
 -3 8 -3 0.47 13.49
 -3 8 -3 21.48 13.1
 -4 -8 -3 26.28 11.14
 -4 8 -3 36.04 18.85
 -4 8 -3 26.59 14.43
 -5 -8 -3 1.27 8.62
 -5 8 -3 -12.62 14.78
 -5 8 -3 23.07 21.32
 -6 8 -3 12.8 14.93
 -6 8 -3 2.12 14.55
 -6 -8 -3 3.44 9.44
 -7 -8 -3 16.3 14.71
 -7 8 -3 11.17 13.27
 -8 -8 -3 3.83 14.68
 -8 8 -3 63.01 28.6
 -9 -8 -3 14.52 15.43
 -9 8 -3 -2.52 14.45
 -10 -8 -3 1.79 14.73
 -10 8 -3 21.12 17.04
 -11 -8 -3 21.91 20.17
 -11 8 -3 15.73 24.06
 -12 -8 -3 50.33 25.01
 -13 -8 -3 67.98 30.78
 -14 -8 -3 27.76 25.83
 -15 -8 -3 -30.96 28.74
 -16 -8 -3 -9.61 24.29
 -16 -9 3 5.01 25.41
 -15 -9 3 35.45 29.88
 -14 -9 3 70.98 33.1
 -13 -9 3 88.28 36.63
 -12 -9 3 190.23 46.8
 -11 -9 3 220.54 45.51
 -10 -9 3 224.79 44.05
 -9 -9 3 212.98 41.82
 -8 -9 3 205.71 37.61
 -7 9 3 236.33 33.79
 -7 -9 3 170.6 33.64
 -6 -9 3 295.82 40.26
 -6 9 3 294.95 36.65
 -5 9 3 335.22 39.79
 -5 9 3 310.57 31.83
 -4 9 3 446.43 46.64
 4 9 -3 450.12 58.03
 3 9 -3 465.49 35.77
 -3 9 3 500.04 50.58
 3 9 -3 436.88 57.22
 -2 9 3 525.78 52.39
 2 9 -3 468.88 57.21
 2 9 -3 522.31 38.45
 1 9 -3 580.52 41.44
 -1 9 3 572.95 54.63
 1 9 -3 563.96 63.63
 0 9 -3 436.32 54.48
 0 9 -3 468.62 38.48
 -1 9 -3 385.4 52.83
 -1 9 -3 412.46 38.03
 -2 9 -3 255.37 31.82
 -2 9 -3 315.53 47.82
 -3 9 -3 168.55 28.31
 -3 9 -3 220.42 41.4
 -4 9 -3 347.92 40.47
 -4 9 -3 259.61 44
 -5 9 -3 257.59 44.98
 -5 9 -3 325.51 41.27
 -6 9 -3 346.72 51.23
 -6 9 -3 293.59 40.79
 -7 9 -3 301.81 44.57
 -8 -9 -3 170.42 31.91
 -8 9 -3 307.01 47.25
 -9 -9 -3 96.56 25.22
 -9 9 -3 106.22 30.1
 -10 -9 -3 93.52 27.93
 -10 9 -3 49.53 24.51
 -11 -9 -3 44.46 21.92
 -11 9 -3 48.14 26.82
 -12 -9 -3 107.23 31.78
 -12 9 -3 46.71 25.03
 -13 -9 -3 94.37 32.42
 -13 9 -3 136.72 41.92
 -14 -9 -3 84.29 36.22
 -14 9 -3 55.05 30.97
 -15 -9 -3 41.49 26.14
 -15 9 -3 145.09 42.13
 -16 -9 -3 53.17 35.09
 -6 10 3 -6.05 9.84
 -5 10 3 -2.58 10.84
 5 10 -3 23.5 23.96
 -4 10 3 -16.55 17.95
 4 10 -3 -16.66 20.92
 -3 10 3 10.94 13
 3 10 -3 27.64 17.83
 2 10 -3 -17.63 20.43
 -2 10 3 -10.49 14.65
 -1 10 3 11.13 13.63
 1 10 -3 21.66 21.27
 0 10 -3 32.8 25.42
 0 10 3 -24.9 14.45
 -1 10 -3 13.22 21.18
 -2 10 -3 3.2 17.69
 -3 10 -3 6.71 17.43
 -3 10 -3 -8.39 12.93
 -4 10 -3 38.2 24.07
 -4 10 -3 -3.08 10.89
 -5 10 -3 -3.33 12.93
 -5 10 -3 30.07 22.56
 -6 10 -3 -13.7 18.69
 -6 10 -3 -6.14 13.73
 -7 10 -3 3.56 16.17
 -8 10 -3 4.38 15.06
 -9 10 -3 -11.51 15.63
 -10 10 -3 5.88 16.23
 -11 10 -3 39.78 23.01
 -12 10 -3 25.73 26.09
 -13 10 -3 30.55 29.47
 -14 10 -3 -20.99 25.81
 6 11 -3 214.22 47.59
 5 11 -3 191.06 47.56
 -4 11 3 177.23 33.75
 4 11 -3 153.82 40.95
 -3 11 3 215.21 38.3
 3 11 -3 194.76 45.94
 2 11 -3 208.83 47
 -2 11 3 223.48 40.35
 -1 11 3 279.08 45.56
 1 11 -3 328.33 54.45
 0 11 3 272.02 44.92
 0 11 -3 321.04 56.09
 -1 11 -3 325.38 54.64
 1 11 3 219.37 41.92
 -2 11 -3 287.66 51.11
 -3 11 -3 224.21 44.9
 -4 11 -3 143.61 38.69
 -5 11 -3 158.49 41.43
 -6 11 -3 178.91 42.2
 8 12 -3 31.82 32.26
 7 12 -3 21.78 22.76
 6 12 -3 -1.93 17.5
 5 12 -3 29.49 25.42
 4 12 -3 20.94 27.45
 3 12 -3 51.44 31.39
 -2 12 3 -1.66 13.33
 2 12 -3 -9.62 17.92
 -1 12 3 15.87 16.54
 1 12 -3 16.27 24.31
 0 12 -3 26.23 23.75
 0 12 3 -3.06 15.99
 1 12 3 40.34 25.01
 -1 12 -3 -9.05 19.84
 -2 12 -3 82.77 35.88
 2 12 3 -15.16 19.87
 -3 12 -3 25.48 26.2
 -4 12 -3 2.29 17.39
 -5 12 -3 57.19 31.97
 -6 12 -3 20.92 24.66
 7 13 -3 55.65 34.33
 6 13 -3 127.94 40.87
 5 13 -3 103.48 38.76
 4 13 -3 98.02 39.35
 3 13 -3 162.92 44.79
 2 13 -3 121.37 42.21
 1 13 -3 140.05 42.65
 0 13 3 146.23 39.84
 0 13 -3 196.34 48.43
 1 13 3 191.78 44.47
 -1 13 -3 176.48 46.97
 -2 13 -3 175.35 47.58
 2 13 3 156.03 40.29
 -3 13 -3 142.99 41.95
 3 13 3 54.08 26.48
 -4 13 -3 136.07 41.4
 4 13 3 144.36 42.44
 -5 13 -3 141.85 43.52
 2 14 -3 8.11 25.8
 1 14 -3 -18.84 27.2
 0 14 -3 17.45 25.86
 -1 14 -3 14.68 23.16
 2 14 3 -19.32 22.28
 -2 14 -3 2.19 23.27
 3 14 3 24.63 28.57
 -3 14 -3 18.16 24.06
 4 14 3 -38.45 30.67
 -20 0 4 10.38 28.23
 -19 0 4 77.3 40.4
 -18 0 4 110.42 43.24
 -17 0 4 33.75 27.65
 -16 0 4 82.69 34.7
 -15 0 4 180.6 46.12
 -14 0 4 191.7 43.35
 -13 0 4 358.96 55.53
 -12 0 4 -2.01 18.76
 -11 0 4 754.99 70.24
 -10 0 4 1114.61 81.42
 -9 0 4 1148.68 76.54
 -8 0 4 698.32 57.37
 -7 0 4 559.06 47.04
 -6 0 4 1514.81 71.11
 -5 0 4 2658.13 85.05
 4 0 -4 1479.53 57.88
 -4 0 4 1489.25 58.89
 3 0 -4 1752.65 57.57
 3 0 -4 1796.71 41.15
 2 0 -4 772.88 36.23
 -2 0 4 836.75 37.48
 2 0 -4 851.21 28.9
 -2 0 4 805.49 27.99
 1 0 -4 1022.3 39.27
 -1 0 4 1087.41 34.9
 -1 0 4 1047.69 39.94
 1 0 -4 1028.63 34.48
 0 0 4 1226.88 43.06
 0 0 -4 1164.07 41.84
 0 0 4 1170 40.2
 1 0 4 2639.99 64.41
 -1 0 -4 2624.01 64.26
 -2 0 -4 2076.02 60.59
 -3 0 -4 1975.39 63.19
 -4 0 -4 1762.83 67.23
 -5 0 -4 2529.84 86.42
 -6 0 -4 1315.33 67.99
 -7 0 -4 1802.53 84.51
 -8 0 -4 825.51 60.45
 -9 0 -4 299.89 40.76
 -10 0 -4 182.35 34.06
 -11 0 -4 90.7 28.85
 -12 0 -4 169.21 35.32
 -13 0 -4 118.22 36.69
 -14 0 -4 171.28 40.07
 -15 0 -4 209.84 45.06
 -16 0 -4 152.4 42.25
 -17 0 -4 25.33 32.09
 -18 0 -4 32.65 30.66
 -19 0 -4 30.55 31.16
 -20 1 4 15.05 27.83
 -20 -1 4 24.4 38.22
 -19 -1 4 -48.18 36.88
 -19 1 4 2.87 23.81
 -18 1 4 31.37 30
 -18 -1 4 -1.22 26.52
 -17 1 4 3.89 25.3
 -17 -1 4 66.29 37.64
 -16 1 4 -2.75 21.8
 -16 -1 4 -1.56 31.03
 -15 -1 4 11.14 19.31
 -15 1 4 51.25 31.01
 -14 1 4 -10.99 23.82
 -14 -1 4 -37.85 27.73
 -13 -1 4 7.53 25.33
 -13 1 4 23.44 23.77
 -12 -1 4 27.98 19.72
 -12 1 4 9.03 18.71
 -11 1 4 30.48 21.6
 -11 -1 4 48.51 29.8
 -10 1 4 -2.47 21.05
 -10 -1 4 -10.48 17.68
 -9 1 4 -5.61 15.27
 -9 -1 4 5.74 15.83
 -8 -1 4 -0.72 14.68
 -8 1 4 36.34 17.34
 -7 1 4 -9.32 13.51
 -7 -1 4 4.46 14.32
 -6 1 4 28.61 15.89
 -6 -1 4 -6.43 12.83
 -5 -1 4 4.64 9.79
 -5 1 4 10.52 10.75
 4 1 -4 25.9 11.8
 -4 -1 4 17.55 12.23
 -4 1 4 19.5 8.29
 3 -1 -4 41.03 11.43
 3 1 -4 61.12 14.27
 2 -1 -4 1365.75 46.31
 2 1 -4 1406.26 49.41
 -2 1 4 1438.33 47.11
 2 1 -4 1385.62 45.75
 -2 1 4 1431.47 27.69
 1 1 -4 1531.58 51.14
 1 -1 -4 1486.39 44.65
 -1 -1 4 1509.55 50.81
 -1 1 4 1572.75 46
 -1 -1 4 1507.97 48.46
 1 1 -4 1551.07 48.94
 0 1 4 319.66 20.62
 0 -1 -4 275.61 19.84
 0 -1 4 293.44 23.23
 0 1 -4 269.18 22.53
 0 -1 4 287.45 23.97
 0 1 -4 305.48 23.99
 -1 1 -4 102.74 16.17
 1 1 4 95.17 12.25
 -1 -1 -4 67.36 11.7
 -2 -1 -4 -0.5 7.24
 -2 1 -4 4.77 9.48
 -3 -1 -4 40.49 13.8
 -3 1 -4 23.63 10.51
 -3 -1 -4 17.32 9.9
 -4 -1 -4 138.34 21.72
 -4 1 -4 98.35 19.06
 -5 1 -4 87.48 19.62
 -5 -1 -4 87.8 20.14
 -6 -1 -4 24.88 14.91
 -6 1 -4 34 15.2
 -7 -1 -4 -8.28 12.09
 -7 1 -4 5.37 12.14
 -8 1 -4 33.8 18.24
 -8 -1 -4 43.09 21.42
 -9 -1 -4 15.08 17.5
 -9 1 -4 -11.08 16.05
 -10 -1 -4 -12.67 22.31
 -10 1 -4 28.46 19.27
 -11 1 -4 14.21 17.42
 -11 -1 -4 10.03 18.39
 -12 1 -4 -6.62 18.81
 -12 -1 -4 50.64 27.79
 -13 -1 -4 19.33 19.48
 -13 1 -4 9.89 16.11
 -14 1 -4 -3.18 22.95
 -14 -1 -4 28.22 25.8
 -15 1 -4 69.22 28.77
 -15 -1 -4 2.95 20.73
 -16 -1 -4 30.57 28.31
 -16 1 -4 -26.83 22.4
 -17 1 -4 26.3 26.75
 -17 -1 -4 25.03 28
 -18 -1 -4 81.37 37.63
 -18 1 -4 8.23 28.94
 -19 1 -4 20.58 24.26
 -19 -1 -4 25 29.52
 -20 -2 4 144.78 50.48
 -20 2 4 64.15 36.51
 -19 2 4 43.11 31.57
 -19 -2 4 53.55 34.48
 -18 -2 4 114.45 44.54
 -18 2 4 235.14 55.49
 -17 2 4 23.41 28.51
 -17 -2 4 26.33 29.41
 -16 -2 4 48.99 30.06
 -16 2 4 121.17 38.35
 -15 2 4 196.09 47.17
 -15 -2 4 173.91 45.18
 -14 -2 4 235.52 50.78
 -14 2 4 254.3 46.73
 -13 2 4 203.61 43.08
 -13 -2 4 186.37 43.22
 -12 2 4 245.48 44.37
 -12 -2 4 231.49 48.19
 -11 -2 4 433.53 57.29
 -11 2 4 475.08 55.3
 -10 -2 4 624.43 63.78
 -10 2 4 579.58 56.93
 -9 -2 4 772.67 65.93
 -9 2 4 740.42 61.52
 -8 -2 4 720.29 59.74
 -8 2 4 743.88 56.4
 -7 -2 4 967.37 64.11
 -7 2 4 989.89 59.76
 -6 2 4 1645.73 69.51
 -6 -2 4 1697.14 78.64
 5 2 -4 1582.27 64.92
 -5 2 4 1533.14 61.03
 -5 -2 4 1537.08 68.7
 4 2 -4 1217.06 54.1
 -4 -2 4 1235.54 58.31
 -4 2 4 1145.06 48.87
 3 2 -4 1209.63 50.3
 -2 2 4 1581.87 48.18
 2 -2 -4 1462.79 46.77
 2 2 -4 1449.01 55.43
 2 2 -4 1503.19 54.25
 1 2 -4 2441.25 71.39
 -1 2 4 2513.57 55.06
 1 2 -4 2515.5 68.94
 1 -2 -4 2565.56 55.62
 0 2 4 2125.89 47.63
 0 -2 -4 1986.92 45.82
 0 2 -4 2105.81 67.91
 0 2 -4 2055.3 62.98
 1 2 4 2003.98 58.62
 1 2 4 1936.33 46.02
 -1 -2 -4 1894.56 45.44
 -1 2 -4 1879.28 61.88
 -1 2 -4 1888.65 65.86
 -2 2 -4 1729.82 67.24
 -2 -2 -4 1863.52 48.66
 -2 2 -4 1790.37 64.18
 -3 -2 -4 1354.82 56.49
 -3 2 -4 1416.12 59.95
 -3 -2 -4 1349.4 46.02
 -4 -2 -4 1201.57 58.04
 -5 2 -4 1217.38 59.23
 -5 -2 -4 1196.61 61.56
 -6 2 -4 1149.77 61.69
 -6 -2 -4 1254.14 68.31
 -7 -2 -4 788.53 58.71
 -7 2 -4 729.09 52.41
 -8 2 -4 742.69 56.56
 -8 -2 -4 805.98 62.69
 -9 2 -4 424 45.88
 -9 -2 -4 474.01 51.41
 -10 2 -4 245.61 37.76
 -10 -2 -4 168.29 33.69
 -11 -2 -4 271.67 44.38
 -11 2 -4 285.04 43.65
 -12 2 -4 147.38 33.13
 -12 -2 -4 158.49 36.95
 -13 -2 -4 75.03 27.55
 -13 2 -4 127.58 32.52
 -14 2 -4 99.27 30.7
 -14 -2 -4 128.49 37.02
 -15 -2 -4 135.46 41.02
 -15 2 -4 124.09 35.09
 -16 2 -4 49.03 29.25
 -16 -2 -4 105.96 37.86
 -17 2 -4 72.9 35.6
 -17 -2 -4 68.87 37.85
 -18 -2 -4 41 28.09
 -18 2 -4 52.33 31.26
 -19 2 -4 31.89 28.65
 -20 3 4 -2.49 25.53
 -19 3 4 47.96 31.6
 -19 -3 4 -21.49 23.5
 -18 -3 4 12.86 26.65
 -18 3 4 -14.44 24.4
 -17 3 4 39.27 29.27
 -17 -3 4 110.3 45.68
 -16 -3 4 -39.67 34.16
 -16 3 4 71.25 33.83
 -15 -3 4 24.08 26.86
 -15 3 4 10.38 16.91
 -14 -3 4 55.8 29.19
 -14 3 4 -30.04 24.72
 -13 -3 4 35.95 26.65
 -13 3 4 40.07 21.88
 -12 3 4 17.67 18.71
 -12 -3 4 23.24 25.36
 -11 -3 4 59.78 27.99
 -11 3 4 74.8 24.1
 -10 -3 4 -5.99 18.16
 -10 3 4 7.09 15.42
 -9 3 4 17.13 19.48
 -9 -3 4 16.64 19.95
 8 -3 -4 63.52 10.7
 -8 3 4 56.33 18.36
 -8 -3 4 56.83 22.22
 -7 -3 4 54.56 18.93
 -7 3 4 61.16 18.03
 7 -3 -4 31.92 6.9
 -6 3 4 17.09 10.73
 -6 -3 4 37.63 18.19
 6 -3 -4 22.47 5.08
 -5 3 4 3.29 8.56
 -5 -3 4 8.38 11.12
 5 3 -4 17.2 11.66
 -4 3 4 9.5 8.72
 -4 -3 4 -8.95 9.9
 4 3 -4 11.2 10.18
 -3 3 4 28.17 5.71
 3 3 -4 5.77 8.42
 -3 -3 4 19.45 11.23
 2 3 -4 88.18 17.52
 -2 3 4 115.93 13.6
 2 3 -4 118.77 18.03
 1 3 -4 25.58 13.24
 -1 3 4 19.75 5.89
 1 3 -4 7.88 8.79
 0 3 -4 21.59 13.23
 0 -3 -4 8.72 4.86
 0 3 -4 21.44 10.49
 0 3 4 6.79 3.7
 0 3 4 5.32 5.38
 -1 3 -4 107.78 20.06
 1 3 4 109.46 9.82
 -1 3 -4 132.04 19.79
 -1 -3 -4 121.01 10.51
 -2 3 -4 147.35 23.47
 -2 -3 -4 137.73 12.26
 -2 3 -4 118.15 17.65
 -3 -3 -4 149.07 20.94
 -3 3 -4 162.88 25.11
 -3 3 -4 204.96 25.16
 -3 -3 -4 160.17 15.17
 -4 -3 -4 9.87 9.99
 -4 3 -4 0.36 11.59
 -5 -3 -4 10.48 12.47
 -6 -3 -4 19.23 13.62
 -7 -3 -4 -6.9 13.14
 -7 3 -4 -11.47 12.54
 -8 3 -4 15.84 11.96
 -8 -3 -4 -6.21 18.4
 -9 3 -4 43.12 17.97
 -9 -3 -4 -3.66 14.9
 -10 -3 -4 10.01 16.51
 -10 3 -4 4.94 14.07
 -11 -3 -4 -15.33 22.24
 -11 3 -4 14.41 16.65
 -12 -3 -4 16.31 17.94
 -12 3 -4 13.38 19.22
 -13 3 -4 31.08 23.5
 -13 -3 -4 36.03 24.58
 -14 -3 -4 20.25 26.89
 -14 3 -4 1.64 15.16
 -15 3 -4 47.8 27.13
 -15 -3 -4 34.84 25.84
 -16 3 -4 30.85 23.68
 -16 -3 -4 -31.08 27.32
 -17 3 -4 -14.79 19.58
 -17 -3 -4 31.91 31.44
 -18 3 -4 36.33 30.05
 -18 -3 -4 41.72 30.53
 -19 3 -4 71.42 38.97
 -20 4 4 16.53 25.39
 -19 -4 4 51.33 35.36
 -19 4 4 94.06 39.1
 -18 -4 4 163.29 53.92
 -18 4 4 91.4 37.27
 -17 -4 4 133.57 47.07
 -17 4 4 86.19 34.78
 -16 4 4 170.31 40.25
 -16 -4 4 160.3 46.35
 -15 4 4 136.88 37.18
 -15 -4 4 207.89 52.81
 -14 -4 4 144.36 46.34
 -14 4 4 142.21 35.55
 -13 4 4 244.96 43.16
 -13 -4 4 239.46 50.77
 -12 4 4 467.78 55.09
 -12 -4 4 393.31 59.99
 -11 4 4 270.52 39.84
 -11 -4 4 322.01 51.71
 -10 4 4 359.69 43.66
 -10 -4 4 389.19 52.63
 -9 4 4 409.7 43.52
 -9 -4 4 427.43 51.88
 8 -4 -4 711.01 33.42
 -8 4 4 725.54 53.51
 -8 -4 4 739.26 63.06
 -7 -4 4 728.77 59.92
 -7 4 4 741.64 49.26
 -6 -4 4 1078.82 66.86
 -6 4 4 1039.04 52.59
 5 4 -4 884.66 50.08
 -5 4 4 844.07 42.45
 -5 -4 4 926.51 58.43
 -4 4 4 1371.81 39.88
 -4 4 4 1373.35 47.55
 -4 -4 4 1310.91 62.89
 4 4 -4 1379.44 59.71
 -3 4 4 1255.85 40.48
 -3 -4 4 1224.84 57.79
 3 4 -4 1326.12 56.8
 -2 4 4 1578.61 47.07
 2 4 -4 1556.45 60.56
 2 4 -4 1484.87 70.86
 1 4 -4 1119.88 61.39
 -1 4 4 1080.89 32.18
 1 4 -4 1124.53 51.14
 -1 4 4 1106.6 36.96
 0 4 -4 1873.6 77.54
 0 4 4 1800.06 51.39
 0 4 -4 1580.51 62.06
 0 4 4 1711.33 32.46
 -1 4 -4 1636.18 65.29
 -1 4 -4 1528.23 71.8
 -2 -4 -4 1202.84 26.62
 -2 4 -4 1164.75 57.56
 -2 4 -4 1283.55 68.19
 -3 -4 -4 1760.73 65.53
 -3 4 -4 1639.63 71.54
 -3 -4 -4 1671.43 39.71
 -3 4 -4 1646.54 77.43
 -4 -4 -4 1114.16 38.3
 -4 4 -4 1091.59 61.44
 -4 -4 -4 1035.76 55.12
 -5 4 -4 398.79 40.48
 -5 -4 -4 497.38 41.5
 -6 -4 -4 727.14 53.94
 -7 -4 -4 480.06 47.45
 -8 -4 -4 299.83 41.72
 -9 4 -4 516.48 48.34
 -9 -4 -4 530.47 54.93
 -10 4 -4 304.75 42.04
 -10 -4 -4 213.15 38.44
 -11 4 -4 266.02 39.25
 -11 -4 -4 196.83 39.22
 -12 -4 -4 255.55 47.34
 -12 4 -4 254.58 41.09
 -13 4 -4 144.96 34.59
 -13 -4 -4 144.19 39.43
 -14 -4 -4 77.59 33.01
 -14 4 -4 176.25 39.93
 -15 -4 -4 150.85 42.76
 -15 4 -4 74.7 28.99
 -16 -4 -4 47.7 27.37
 -16 4 -4 48.29 26.71
 -17 -4 -4 42.1 23.69
 -17 4 -4 75.51 33.54
 -18 -4 -4 62.75 32.68
 -18 4 -4 149.45 41.46
 -19 4 -4 42.55 30.85
 -19 -5 4 104.73 46.57
 -18 -5 4 1.98 24.9
 -18 5 4 -1.92 20.23
 -17 5 4 5.28 19.37
 -17 -5 4 -0.84 24.91
 -16 -5 4 -4.33 26.55
 -16 5 4 11.55 20.73
 -15 5 4 22.94 15.96
 -15 -5 4 54.49 35.6
 -14 5 4 25.34 20.86
 -14 -5 4 48.51 32.02
 -13 5 4 8.33 14.19
 -13 -5 4 -7.66 20.25
 -12 -5 4 -36.55 28.8
 -12 5 4 32.03 19.59
 -11 -5 4 4.52 19.45
 -11 5 4 10.95 12.01
 -10 5 4 -5.75 13.11
 -10 -5 4 -16.75 21.72
 -9 5 4 -1.28 11.1
 -9 -5 4 -16.18 19.52
 -8 5 4 12.63 11.98
 -8 -5 4 0.43 16.71
 -7 5 4 -2.58 7.63
 -7 -5 4 9.74 16.91
 -6 -5 4 0.33 13.52
 -6 5 4 22.17 10.7
 -5 5 4 0.26 5.2
 -5 5 4 5 7.22
 5 5 -4 7.21 8.97
 -5 -5 4 3.76 11.51
 -4 5 4 3.2 5.75
 -4 -5 4 10.84 13.01
 4 5 -4 2.1 7.91
 -4 5 4 4.15 6.82
 -3 5 4 31.56 10.68
 -3 5 4 9.74 4.66
 3 5 -4 42.42 12.5
 -3 -5 4 19.52 11.1
 2 5 -4 48.92 17.84
 -2 5 4 60.3 8.3
 -2 -5 4 44.13 13.33
 -2 5 4 72.85 10.84
 2 5 -4 73.14 16.31
 1 5 -4 57.86 19.64
 -1 5 4 45.98 6.98
 1 5 -4 25 11
 -1 5 4 36.91 7.3
 0 5 4 13.15 6.39
 0 5 -4 10.17 10.56
 0 5 -4 -6.6 14.74
 -1 5 -4 100.34 24.75
 -1 5 -4 96.39 19.64
 -2 5 -4 266.03 34.04
 -2 5 -4 191.29 25.35
 -3 5 -4 111.52 25.35
 -3 5 -4 164.44 24.64
 -3 -5 -4 102.74 17.71
 -4 5 -4 12.65 12.82
 -4 -5 -4 8.55 4.04
 -4 -5 -4 29.13 12.4
 -4 5 -4 16.98 16.13
 -5 -5 -4 12.04 11.84
 -5 -5 -4 4.08 4.5
 -5 5 -4 24.67 16.18
 -6 -5 -4 34.47 16.49
 -6 5 -4 0.82 15.37
 -7 -5 -4 11.41 11.57
 -8 -5 -4 7.15 14.62
 -9 -5 -4 -7.2 14.37
 -10 -5 -4 28.39 21.49
 -11 -5 -4 -3.32 17.16
 -12 -5 -4 -24.29 23.38
 -12 5 -4 32.97 20.71
 -13 5 -4 12.33 16.83
 -13 -5 -4 19.53 26.18
 -14 -5 -4 12.77 22.54
 -14 5 -4 49.8 25.92
 -15 5 -4 67.82 26.86
 -15 -5 -4 -29.91 27.35
 -16 -5 -4 6.15 21.58
 -16 5 -4 47.94 28.29
 -17 -5 -4 25.17 31.22
 -18 -6 4 81.13 41.5
 -17 -6 4 51.83 40.74
 -16 -6 4 5.58 23.77
 -15 -6 4 42.3 30.23
 -15 6 4 67.47 26.37
 -14 6 4 99.87 26.15
 -14 -6 4 137.23 43.5
 -13 6 4 222.08 38.89
 -13 -6 4 276.58 55.45
 -12 -6 4 359.26 58.38
 -12 6 4 325.04 43.02
 -11 6 4 306.12 38.8
 -11 -6 4 369.76 58.63
 -10 -6 4 144.47 35.69
 -10 6 4 178.37 28.86
 -9 6 4 264.77 31.97
 -9 -6 4 302.85 47.17
 -8 6 4 584.97 41.96
 -8 -6 4 583.99 59.76
 -7 6 4 487.58 34.71
 -7 -6 4 713.49 62.46
 -6 6 4 543.83 32.04
 -6 -6 4 553.95 51.05
 -6 6 4 511.06 34.02
 -5 6 4 721.6 31.6
 -5 -6 4 813.57 57.32
 5 6 -4 752.01 48.66
 -5 6 4 740.76 41.56
 -4 6 4 790 26.86
 4 6 -4 819.73 49.25
 -4 -6 4 814.96 54.95
 -4 6 4 794.59 43.7
 -3 6 4 1168.57 54.67
 3 6 -4 1243.61 58.96
 3 6 -4 1216.67 76.4
 -3 -6 4 1198.11 60.66
 -2 6 4 746.91 21.69
 -2 6 4 771.96 32.03
 2 6 -4 827.5 47.95
 -2 -6 4 780.42 45.99
 -2 6 4 762.11 20.91
 2 6 -4 742.25 59.8
 -1 6 4 785.18 28.9
 1 6 -4 795.44 46.95
 -1 -6 4 831.72 44.42
 1 6 -4 888.43 65.63
 -1 6 4 772.56 21.68
 0 6 4 713.58 33.86
 0 6 -4 750.01 58.8
 0 6 -4 668.21 44.69
 1 6 4 656.17 37.97
 -1 6 -4 647.49 45.24
 -1 6 -4 585.08 52.69
 -2 6 -4 1286.66 77.02
 -2 6 -4 1242.61 64.92
 -3 6 -4 1035.6 71.04
 -3 6 -4 914.59 58.83
 -4 6 -4 853.46 58.85
 -4 -6 -4 840.95 50.51
 -4 6 -4 949.25 69.51
 -5 -6 -4 662.59 49.5
 -5 -6 -4 620.67 22.27
 -5 6 -4 657.13 54.83
 -5 6 -4 734.19 61.67
 -6 -6 -4 338.87 38.02
 -6 -6 -4 305.79 20.88
 -6 6 -4 337.73 40.57
 -7 -6 -4 179.3 31.37
 -7 6 -4 278.02 39.35
 -8 6 -4 254.55 39.06
 -8 -6 -4 174.21 31.82
 -9 -6 -4 102.15 26.78
 -10 -6 -4 256.55 43.42
 -11 -6 -4 223.51 41.64
 -12 -6 -4 154.71 37.82
 -13 -6 -4 126.46 37.19
 -14 -6 -4 128.14 38.95
 -15 -6 -4 64.87 31.63
 -16 -6 -4 37.05 30.01
 -17 -6 -4 103.26 40.23
 -18 -7 4 24.48 28.9
 -17 -7 4 27.35 32.36
 -16 -7 4 71.78 37.24
 -15 -7 4 22.27 24.25
 -14 -7 4 19.54 30.56
 -13 -7 4 14.33 25.8
 -12 -7 4 3.88 23.67
 -11 -7 4 36.5 29.39
 -10 -7 4 -5.42 18.47
 -9 -7 4 25.82 22.46
 -8 -7 4 0.04 20.02
 -7 -7 4 2.8 14.06
 -6 7 4 0.51 7.09
 -6 -7 4 7.77 13.99
 -5 7 4 24.23 12.45
 5 7 -4 1.09 10.42
 -5 -7 4 11.67 13.16
 -4 -7 4 -11.07 11.19
 4 7 -4 3.93 9.97
 -4 7 4 -2.18 9.2
 3 7 -4 14.67 9.6
 -3 7 4 6.31 8.68
 3 7 -4 -9.11 14.43
 -3 -7 4 -7.54 7.87
 -2 -7 4 13.46 11.32
 -2 7 4 -2.56 3.83
 2 7 -4 -5.85 8.04
 2 7 -4 10.33 17.03
 1 7 -4 -20.79 17.75
 1 7 -4 -7.39 9.63
 -1 -7 4 5.76 6.68
 0 7 -4 -2.52 16.42
 0 -7 4 3.8 6.91
 0 7 4 1.78 2.92
 0 7 -4 5.6 9.33
 -1 7 -4 39.4 23.33
 1 7 4 5.64 5.54
 -1 7 -4 12.71 10.83
 -2 7 -4 4.62 16.78
 -2 7 -4 8.46 11.97
 -3 7 -4 2.51 14.54
 -3 7 -4 22.95 16.56
 -4 -7 -4 -2.5 8.85
 -4 7 -4 17.9 19.56
 -4 7 -4 27.47 16.54
 -5 7 -4 2.45 15.91
 -5 -7 -4 1.29 10.72
 -5 7 -4 9.86 15.22
 -6 -7 -4 4.83 12.97
 -6 7 -4 7.49 12.57
 -7 -7 -4 -9.02 12.65
 -7 7 -4 -9.29 15.28
 -8 7 -4 -18.28 21.2
 -8 -7 -4 10.7 16.22
 -9 -7 -4 13.52 14.78
 -9 7 -4 -16.98 17.42
 -10 -7 -4 -12.98 17.75
 -10 7 -4 -1.88 17.54
 -11 7 -4 49.6 24.96
 -11 -7 -4 2.46 16.92
 -12 -7 -4 27.48 24.34
 -13 -7 -4 49.21 26.15
 -14 -7 -4 55.43 29.05
 -15 -7 -4 -4.18 20.56
 -16 -7 -4 -1.8 20.14
 -17 -8 4 26.8 23.85
 -16 -8 4 -27.49 29.55
 -15 -8 4 49.17 29.8
 -14 -8 4 101.32 39.5
 -13 -8 4 175.03 44.84
 -12 -8 4 177.22 43.05
 -11 -8 4 135.61 38.23
 -10 -8 4 150.57 40.02
 -9 -8 4 232.16 44.19
 -8 -8 4 333.51 49.04
 -7 -8 4 410.26 51.05
 -6 -8 4 450.1 50.83
 -6 8 4 403.41 37.89
 -5 -8 4 390.17 43.8
 5 8 -4 374.49 35.54
 -5 8 4 384.7 37.89
 -4 -8 4 536.05 47.15
 4 8 -4 497.72 40.45
 4 8 -4 580.91 62.13
 -4 8 4 523.3 44.84
 3 8 -4 457.78 54.86
 -3 -8 4 559.88 44.7
 3 8 -4 481.39 39.83
 -3 8 4 460.87 43.05
 -3 8 4 419.5 26.36
 2 8 -4 624.6 44.31
 -2 8 4 669.4 52.73
 2 8 -4 655.8 65.1
 -2 -8 4 611.15 43.14
 1 8 -4 513.67 41.46
 -1 -8 4 515.39 36.01
 1 8 -4 463.56 54.9
 0 8 -4 525.92 42.9
 0 -8 4 576.67 35.23
 0 8 -4 666.56 64.66
 -1 8 -4 585.85 47.09
 -1 8 -4 653.58 64.93
 -2 8 -4 470.96 55.26
 -2 8 -4 533.78 46.16
 -3 8 -4 519.58 48.14
 -3 8 -4 568.45 60.31
 -4 8 -4 486.69 48.5
 -4 8 -4 557.07 60.04
 -5 -8 -4 370.55 37.29
 -5 8 -4 337.76 49.32
 -5 8 -4 400.58 46.12
 -6 -8 -4 229.9 32.14
 -6 8 -4 151.37 35.38
 -6 8 -4 186.64 35.15
 -7 -8 -4 163.66 29.5
 -7 8 -4 98.47 26.71
 -8 -8 -4 100.29 25.73
 -8 8 -4 161.1 35.32
 -9 -8 -4 215.55 38
 -9 8 -4 141.3 33.81
 -10 -8 -4 201.14 37.81
 -10 8 -4 233.57 45.46
 -11 -8 -4 230.56 45.09
 -11 8 -4 211.09 42.08
 -12 -8 -4 119.69 32.25
 -12 8 -4 174.34 41.99
 -13 -8 -4 93.21 32.45
 -13 8 -4 49.31 28.69
 -14 -8 -4 81.81 35.07
 -14 8 -4 47.75 27.6
 -15 -8 -4 0.28 18.86
 -15 8 -4 52.55 32.96
 -16 -8 -4 60.7 33.4
 -16 -9 4 -26.17 26.6
 -15 -9 4 -3.92 25.28
 -14 -9 4 75.02 34.96
 -13 -9 4 22.28 23.22
 -12 -9 4 12.14 23.67
 -11 -9 4 8.59 20.52
 -10 -9 4 4.74 17.5
 -9 -9 4 -8.37 19.26
 -8 -9 4 11.13 13.18
 -7 -9 4 -21.23 17.86
 -6 9 4 5.74 10.31
 -6 -9 4 21.29 14.51
 -5 9 4 41.49 18.52
 -5 -9 4 24.91 16.24
 5 9 -4 12.36 21.89
 4 9 -4 2.63 7.94
 -4 9 4 -20.29 16.62
 4 9 -4 -14.96 23.01
 3 9 -4 7.48 7.97
 -3 9 4 25.11 14.07
 3 9 -4 11.11 19.89
 2 9 -4 48.47 26.23
 2 9 -4 14.99 10.33
 -2 9 4 24.45 17.02
 -1 9 4 20.81 18.21
 1 9 -4 -17.03 24.22
 1 9 -4 14.58 11.29
 0 9 -4 0.42 16.8
 0 9 -4 3.67 9.95
 -1 9 -4 10.35 10.33
 -1 9 -4 -1.5 18.24
 -2 9 -4 3.77 17.45
 -2 9 -4 -9.32 12.9
 -3 9 -4 29.9 23.19
 -3 9 -4 1.97 10.35
 -4 9 -4 8.01 13.74
 -4 9 -4 12.14 19.61
 -5 9 -4 0.7 14.87
 -5 9 -4 -8.36 17.66
 -6 9 -4 -11.96 16.77
 -6 9 -4 13.96 16.42
 -7 9 -4 19.51 19.84
 -8 9 -4 -3.02 15.95
 -9 -9 -4 16.42 16.4
 -9 9 -4 -1.5 18.31
 -10 -9 -4 0.89 15
 -10 9 -4 -9.27 18.3
 -11 -9 -4 7.76 16.46
 -11 9 -4 38.56 26.8
 -12 9 -4 47.92 29.17
 -12 -9 -4 6.37 18.96
 -13 -9 -4 9.02 19.51
 -13 9 -4 34.31 30.65
 -14 -9 -4 -38.11 27.85
 -14 9 -4 49.66 31.72
 -15 -9 -4 13.44 17.08
 6 10 -4 288.59 55.42
 -5 10 4 370.44 43.47
 5 10 -4 349.94 57.13
 4 10 -4 438.07 62.18
 -4 10 4 471.29 50.84
 3 10 -4 342.02 54.21
 -3 10 4 405.39 48.06
 -2 10 4 349.86 45.45
 2 10 -4 325.23 53.41
 -1 10 4 324.78 45.33
 1 10 -4 300.46 51.25
 0 10 -4 450.84 59.28
 -1 10 -4 290.51 35.2
 -1 10 -4 300.79 50.81
 -2 10 -4 363.61 56.7
 -2 10 -4 320.77 38.48
 -3 10 -4 201.67 43.68
 -3 10 -4 186.66 32.44
 -4 10 -4 248.08 48.18
 -4 10 -4 234.5 36.23
 -5 10 -4 145.29 37.64
 -5 10 -4 196.91 35.51
 -6 10 -4 171.89 34.78
 -6 10 -4 141.82 36.79
 -7 10 -4 86.56 27.47
 -8 10 -4 104.37 30.63
 -9 10 -4 126.62 35.02
 -10 10 -4 124.36 34.84
 -11 10 -4 116.56 35.63
 -12 10 -4 60.29 28.41
 -13 10 -4 116.82 38.55
 -14 10 -4 28.43 22.25
 7 11 -4 -5.66 26.44
 6 11 -4 8.8 22.98
 5 11 -4 -47.8 32.49
 4 11 -4 31.94 29.35
 3 11 -4 -16.56 21.32
 -3 11 4 -20.73 18.84
 -2 11 4 -9.58 15.69
 2 11 -4 24.28 29.98
 -1 11 4 50.23 26.41
 1 11 -4 4.67 20.23
 0 11 -4 8.91 21.74
 0 11 4 -18.03 16.87
 -1 11 -4 -16.53 20.68
 -2 11 -4 -1.01 20.05
 -3 11 -4 22.62 25.64
 -4 11 -4 -27.05 19.45
 -5 11 -4 -18.56 16.15
 -6 11 -4 24.86 25.55
 -9 11 -4 49.77 27.28
 -10 11 -4 48.4 26.76
 -11 11 -4 -5.93 19.74
 -12 11 -4 50.72 29.72
 -13 11 -4 26.82 22.61
 9 12 -4 108.86 39.33
 8 12 -4 147.06 47.75
 7 12 -4 122.27 42.28
 6 12 -4 191.78 54.67
 5 12 -4 126.42 40.92
 4 12 -4 214.13 49.86
 3 12 -4 172.79 46.69
 2 12 -4 156.65 43.05
 -1 12 4 190.4 40.64
 1 12 -4 149.47 41.16
 0 12 -4 123.57 38.62
 0 12 4 154.75 35.67
 1 12 4 154.65 37.29
 -1 12 -4 138.84 40.1
 -2 12 -4 124.64 38.03
 2 12 4 97.75 32.57
 -3 12 -4 160.12 41.82
 -4 12 -4 212.94 48.96
 -5 12 -4 188.92 45.19
 -6 12 -4 176.38 43.48
 6 13 -4 -15.23 24.57
 5 13 -4 -5.81 21.6
 4 13 -4 11.57 31.03
 3 13 -4 -14.74 23.9
 2 13 -4 40.35 33.1
 1 13 -4 24.19 32.25
 0 13 -4 23.03 33.29
 1 13 4 39.69 25.29
 -1 13 -4 47.32 32.19
 2 13 4 -14.81 21.73
 -2 13 -4 -4.57 18.5
 3 13 4 -46.28 28.98
 -3 13 -4 36.12 30.16
 -4 13 -4 -4.98 19.33
 -5 13 -4 -6.02 21.79
 -6 13 -4 66.27 34.7
 1 14 -4 64.87 34.98
 0 14 -4 183.38 53.21
 -1 14 -4 141.07 48.49
 -2 14 -4 51.53 32.28
 -3 14 -4 73.07 32.78
 -4 14 -4 116.47 42.03
 4 14 4 -17.94 28.69
 -20 0 5 22.56 34.55
 -19 0 5 30.7 40.21
 -18 0 5 -11.08 20.76
 -17 0 5 -6.12 24.94
 -16 0 5 11.99 25.87
 -15 0 5 -30.57 25.04
 -14 0 5 9.3 24.65
 -13 0 5 -12.71 23.26
 -12 0 5 -17.8 21.91
 -11 0 5 -7.85 21.26
 -10 0 5 -20.33 19.88
 -9 0 5 27.33 19.96
 -8 0 5 19.64 18.64
 -7 0 5 14.07 12.68
 -6 0 5 -13.02 14.66
 -5 0 5 22.17 14.08
 4 0 -5 2.65 7
 4 0 -5 12.12 12.52
 3 0 -5 -12.24 11.26
 3 0 -5 12.89 8.21
 2 0 -5 -11.29 11.3
 2 0 -5 9.03 6.51
 -2 0 5 -2.06 5.82
 -1 0 5 9.64 8.16
 1 0 -5 16.37 9.88
 0 0 5 -6.49 6.54
 0 0 -5 -4.54 8.8
 -1 0 -5 -16.5 9.95
 -2 0 -5 4.41 9.92
 -3 0 -5 -7.06 9.52
 -4 0 -5 6.03 11.06
 -5 0 -5 29.15 15.83
 -6 0 -5 2.97 11.98
 -7 0 -5 -14.69 15.69
 -8 0 -5 17.95 14.58
 -9 0 -5 -15.05 18.54
 -10 0 -5 7.9 18.37
 -11 0 -5 29.56 21.57
 -12 0 -5 5.29 16.05
 -13 0 -5 -25.29 22.04
 -14 0 -5 7.82 23.11
 -15 0 -5 18.11 25.52
 -16 0 -5 -8.95 21.01
 -17 0 -5 -12.38 24.87
 -18 0 -5 9.64 23.97
 -20 1 5 38.62 28.42
 -20 -1 5 94.57 43.31
 -19 -1 5 73.53 44.62
 -19 1 5 150.24 53.19
 -18 1 5 118.98 44.79
 -18 -1 5 171.4 54.96
 -17 1 5 99.12 40.42
 -17 -1 5 83.23 36.3
 -16 1 5 103.1 37.86
 -16 -1 5 206.15 54.62
 -15 -1 5 259.98 55.72
 -15 1 5 306.75 58.18
 -14 1 5 170.18 41.43
 -14 -1 5 206.72 47.29
 -13 1 5 207.72 42.9
 -13 -1 5 206.45 44.89
 -12 1 5 63.6 27.45
 -12 -1 5 58.62 26.17
 -11 -1 5 391.21 53.08
 -11 1 5 414.33 53.56
 -10 1 5 579.55 57.6
 -10 -1 5 579.02 60.59
 -9 -1 5 727.86 62.9
 -9 1 5 701.86 60.8
 -8 1 5 563.21 50.26
 -8 -1 5 564.49 52.52
 -7 -1 5 867.57 60.17
 -7 1 5 918.37 59.67
 -6 1 5 2318.72 86.39
 -6 -1 5 2396.41 91.06
 5 1 -5 2388.59 82.19
 -5 -1 5 2500.41 88.94
 -5 1 5 2393.73 81.24
 4 -1 -5 1348.82 27.21
 4 1 -5 1423.1 60.9
 3 1 -5 1694.23 62.8
 3 1 -5 1540.05 51.87
 3 -1 -5 1607.62 58.76
 -2 1 5 1527.63 36.55
 2 -1 -5 1494.15 52.96
 2 1 -5 1431.2 55.53
 2 1 -5 1465.13 51.21
 -2 -1 5 1486.74 51.06
 -1 1 5 3703.93 79.44
 1 1 -5 3648.18 82.97
 1 -1 -5 3530 76.8
 1 1 -5 3619.52 85.79
 0 -1 -5 525.75 30.18
 0 1 -5 593.55 36.44
 0 1 5 541.72 30.79
 0 1 -5 538.78 34.04
 -1 -1 -5 1930.54 57.32
 -1 1 -5 1813.33 63.79
 -2 1 -5 1517.02 59.75
 -2 -1 -5 1459.07 53
 -3 1 -5 1751.59 68.4
 -3 -1 -5 1798.61 61.23
 -4 -1 -5 2882.06 92.32
 -4 -1 -5 2886.14 82.97
 -4 1 -5 3014.45 94.03
 -5 -1 -5 1569.16 72.7
 -6 1 -5 1047.89 61.7
 -6 -1 -5 1101.21 65.36
 -7 -1 -5 602.02 51.42
 -7 1 -5 640.61 51.86
 -8 -1 -5 586.91 53.73
 -8 1 -5 595.54 53.15
 -9 -1 -5 436.1 50.08
 -9 1 -5 484.42 50.48
 -10 -1 -5 277.67 42.15
 -10 1 -5 316.66 43.63
 -11 1 -5 280.71 43.15
 -11 -1 -5 269.86 43.45
 -12 -1 -5 21.59 22.66
 -12 1 -5 122.32 32.7
 -13 1 -5 130.38 34.68
 -13 -1 -5 149.81 37.03
 -14 1 -5 38.37 25.12
 -14 -1 -5 75.02 33.3
 -15 1 -5 32.34 25.39
 -15 -1 -5 55.16 27.38
 -16 -1 -5 86.51 35.67
 -16 1 -5 87.46 36.05
 -17 -1 -5 19.82 22.79
 -17 1 -5 71.49 32.4
 -18 1 -5 62.1 35.79
 -18 -1 -5 9.66 22.12
 -20 2 5 -40.29 29.97
 -20 -2 5 44.73 33.31
 -19 2 5 36.46 28.98
 -19 -2 5 75.51 45.14
 -18 2 5 39.29 32.36
 -18 -2 5 75.48 38.82
 -17 2 5 61.39 36.32
 -17 -2 5 34.77 29.54
 -16 2 5 43.16 25.04
 -16 -2 5 -10.18 25.28
 -15 2 5 6.07 19
 -15 -2 5 -37.45 31.15
 -14 2 5 4.51 23.59
 -14 -2 5 -2.2 30.81
 -13 -2 5 -0.06 19.99
 -13 2 5 39.93 22.22
 -12 2 5 -12.19 24.46
 -12 -2 5 39.46 23.01
 -11 2 5 8.55 16.23
 -11 -2 5 44.5 25.75
 -10 -2 5 11.35 19.19
 -10 2 5 -11.76 15.93
 -9 -2 5 215.85 37.03
 -9 2 5 224.76 36.56
 -8 2 5 1.81 13.97
 -8 -2 5 28.84 19.9
 -7 2 5 57.87 16.32
 -7 -2 5 34.85 17.28
 -6 -2 5 270.89 34.1
 -6 2 5 234.8 27.95
 5 2 -5 20.18 13.62
 -5 -2 5 -11.59 12.65
 -5 2 5 9.4 10.65
 4 2 -5 64.39 16.92
 3 2 -5 3.41 11.29
 3 2 -5 8.6 11.02
 2 2 -5 68.46 16.33
 2 2 -5 77.66 15.36
 2 -2 -5 74.08 14.2
 1 -2 -5 83.68 12.92
 1 2 -5 81.67 17.67
 -1 2 5 77.11 12.36
 1 2 -5 73.22 16.12
 0 2 -5 20.67 12.91
 0 2 -5 50.02 15.33
 0 2 5 39.08 9.13
 0 -2 -5 36.35 10.01
 -1 -2 -5 71.12 11.74
 -1 2 -5 93.13 19.15
 1 2 5 87.01 12.46
 -1 2 -5 64.94 16.49
 -2 2 -5 45.89 15.17
 -2 -2 -5 24.67 8.89
 -3 2 -5 7.3 12.48
 -3 -2 -5 2.8 6.57
 -4 -2 -5 -1.4 10.54
 -4 -2 -5 -3.58 8.71
 -4 2 -5 -12.41 12.29
 -5 2 -5 53.54 18.14
 -5 -2 -5 37.98 17.65
 -6 -2 -5 -7.56 13.52
 -7 -2 -5 -23.21 16.74
 -7 2 -5 3.86 13.21
 -8 2 -5 4.87 11.64
 -8 -2 -5 10.25 18.26
 -9 2 -5 39.77 19.36
 -9 -2 -5 2.98 14.57
 -10 2 -5 -16.58 20.55
 -10 -2 -5 12.83 15.02
 -11 2 -5 -4.57 17.23
 -11 -2 -5 -29.44 15.77
 -12 -2 -5 16.2 15.14
 -12 2 -5 19.47 17.21
 -13 2 -5 77.21 30.88
 -13 -2 -5 13.48 19.6
 -14 2 -5 29.33 21.84
 -14 -2 -5 -1.88 17.82
 -15 -2 -5 -25.37 23.48
 -15 2 -5 50.03 31.09
 -16 -2 -5 -14.71 22.18
 -16 2 -5 8.56 22.86
 -17 2 -5 60.68 30.21
 -17 -2 -5 41.18 29.53
 -18 -2 -5 -0.87 18.75
 -18 2 -5 43.65 32.23
 -20 3 5 136.21 46.54
 -19 3 5 10.92 23.18
 -19 -3 5 82.36 44.29
 -18 3 5 63.62 34.62
 -18 -3 5 105.86 43.41
 -17 3 5 134.96 42.9
 -17 -3 5 56.66 28.53
 -16 3 5 119.83 38.23
 -16 -3 5 164.42 54.35
 -15 3 5 123.82 36.94
 -15 -3 5 120.83 41.68
 -14 3 5 171.17 40.48
 -14 -3 5 145.53 39.94
 -13 3 5 167.75 36.61
 -13 -3 5 242.44 48.94
 -12 3 5 418.7 55.64
 -12 -3 5 307.47 53.74
 -11 -3 5 325.94 53.31
 -11 3 5 325.71 47.69
 -10 3 5 468.14 53.74
 -10 -3 5 356.32 49.76
 -9 3 5 833.47 63.5
 -9 -3 5 882.94 71.78
 9 -3 -5 759.16 32.62
 -8 3 5 592.78 49.56
 -8 -3 5 578.76 55.17
 8 -3 -5 532.92 22.99
 -7 3 5 942.23 56.81
 -7 -3 5 874.51 63.36
 6 3 -5 998.18 58.58
 -6 -3 5 953.21 61.92
 -6 3 5 1006.87 54.08
 -5 -3 5 980.71 59.07
 5 3 -5 1051.41 57.27
 -5 3 5 1071.61 51.47
 4 3 -5 1564.89 66.53
 -4 -3 5 1670.01 71.81
 3 3 -5 1808.35 68.64
 3 3 -5 1812.67 73.33
 -2 3 5 851.14 36.85
 2 3 -5 742.93 47.53
 2 3 -5 829.52 46.1
 1 -3 -5 1364.53 43.82
 -1 3 5 1437.45 44.4
 1 3 -5 1539.81 67.84
 1 3 -5 1467.07 60.62
 0 -3 -5 814.31 31.79
 0 3 5 774.95 30.86
 0 3 -5 768.48 45.48
 0 3 -5 765.47 48.63
 1 3 5 1824.69 46.48
 -1 -3 -5 1786.38 46.46
 -1 3 -5 1759.84 73.91
 -1 3 -5 1834.47 70.87
 -2 -3 -5 1490.26 44.82
 -2 3 -5 1407.4 63.92
 -2 3 -5 1450.58 69.93
 -3 -3 -5 2568.1 63.81
 -3 3 -5 2467.66 88.37
 -4 3 -5 1983.33 82.33
 -4 -3 -5 1905.59 59.96
 -4 -3 -5 1906.01 77.25
 -5 -3 -5 1365.03 69.74
 -5 -3 -5 1436.12 56.81
 -5 3 -5 1417.31 73.27
 -6 -3 -5 739.57 54.67
 -7 -3 -5 681.95 56.56
 -8 -3 -5 274.73 38.8
 -9 3 -5 384.8 44.19
 -9 -3 -5 375.36 47.87
 -10 3 -5 172.51 33.22
 -10 -3 -5 142.35 28.84
 -11 -3 -5 90.03 27.36
 -11 3 -5 195.9 35.9
 -12 3 -5 152.25 34.88
 -12 -3 -5 178.45 39.49
 -13 3 -5 113.79 32.54
 -13 -3 -5 109.56 33.73
 -14 -3 -5 73.8 31.82
 -14 3 -5 94.77 33.59
 -15 3 -5 91.12 33.4
 -15 -3 -5 97.83 35.78
 -16 3 -5 60.38 29.21
 -16 -3 -5 73.15 33.69
 -17 3 -5 -21.45 24.27
 -17 -3 -5 64.98 36.94
 -18 3 -5 48.12 30.44
 -18 -3 -5 30.51 27.84
 -20 4 5 6.5 19.23
 -19 4 5 -36.3 21.07
 -19 -4 5 31.13 29.97
 -18 4 5 48.25 32.83
 -18 -4 5 65.76 43.47
 -17 -4 5 -11.49 31.41
 -17 4 5 -6.84 17.89
 -16 4 5 -9.89 22.7
 -16 -4 5 -10.01 24.92
 -15 -4 5 -9.95 22.99
 -15 4 5 -31.06 23.62
 -14 4 5 4.81 19.76
 -14 -4 5 -24.15 27.9
 -13 4 5 12.6 18.35
 -13 -4 5 64.46 31.38
 -12 -4 5 16.3 23.46
 -12 4 5 7.72 16.23
 -11 -4 5 57.95 28.88
 -11 4 5 51.83 24.47
 -10 -4 5 14.24 19.88
 -10 4 5 18.95 16.68
 -9 4 5 22.15 17.03
 -9 -4 5 -6.48 15.4
 -8 -4 5 19.15 17.43
 -8 4 5 -3.86 9.84
 -7 4 5 106.43 20.99
 -7 -4 5 87.22 24.35
 -6 4 5 51.71 14.21
 -6 -4 5 58.84 19.44
 6 4 -5 91.41 19.32
 -5 4 5 36.51 11.68
 -5 -4 5 19.67 12.76
 5 4 -5 12.51 11.66
 4 4 -5 28.59 13.9
 -4 -4 5 21.03 13.18
 -4 4 5 40.79 11.16
 -4 4 5 26.74 5.86
 3 4 -5 15.03 13.81
 3 4 -5 -3.14 9.02
 2 4 -5 62.77 19.83
 -2 4 5 64 11.03
 2 4 -5 72.34 15.81
 1 4 -5 41.34 15.31
 1 4 -5 44.76 19.04
 -1 4 5 45.59 8.46
 0 -4 -5 -4.58 4.5
 0 4 -5 -1.58 11.62
 0 4 5 3.09 4.33
 0 4 -5 10.49 12.42
 -1 4 -5 27.01 14.13
 -1 -4 -5 52.07 7.17
 -1 4 -5 52.23 15.92
 -2 4 -5 32.77 17.18
 -2 -4 -5 23.65 5.93
 -2 4 -5 23.53 11.47
 -3 4 -5 12.06 15.5
 -3 -4 -5 5.41 4.6
 -3 4 -5 14.38 13.53
 -4 4 -5 -0.38 12.1
 -4 -4 -5 -9.82 11.38
 -4 -4 -5 14.27 7.27
 -5 4 -5 -3.5 15.35
 -5 -4 -5 -14.51 14.26
 -5 -4 -5 -0.62 6.12
 -6 -4 -5 8.7 15.51
 -6 4 -5 28.34 16.05
 -7 -4 -5 9.31 16.55
 -8 -4 -5 24.76 17.04
 -9 -4 -5 29.1 19.76
 -10 -4 -5 5.24 15
 -11 -4 -5 12.94 17.25
 -12 4 -5 -1 14.87
 -12 -4 -5 23.1 23.67
 -13 4 -5 8.01 17.63
 -13 -4 -5 -0.51 19.77
 -14 4 -5 24.85 24.08
 -14 -4 -5 -19.72 23.53
 -15 4 -5 -6.27 15.34
 -15 -4 -5 8.52 24.45
 -16 -4 -5 13.69 26.34
 -16 4 -5 23.4 21.79
 -17 -4 -5 52.93 29.42
 -17 4 -5 -28.12 21.2
 -18 5 5 87.78 37.68
 -18 -5 5 47.39 35.5
 -17 5 5 67.22 33.61
 -17 -5 5 106.12 42.51
 -16 5 5 148.2 38.42
 -16 -5 5 213.39 53.82
 -15 -5 5 102.66 39.45
 -15 5 5 108.51 33.32
 -14 5 5 99.79 32.28
 -14 -5 5 82.02 32.81
 -13 5 5 165.29 34.45
 -13 -5 5 185.84 45.08
 -12 5 5 290.6 43.52
 -12 -5 5 342.69 58.79
 -11 -5 5 288 50.84
 -11 5 5 247.17 39.11
 -10 5 5 129.2 27.77
 -10 -5 5 128.01 37.05
 -9 5 5 446.2 45.08
 -9 -5 5 421.51 54.79
 -8 5 5 889.74 57.82
 -8 -5 5 788.59 67.03
 -7 -5 5 908.63 68.03
 -7 5 5 919.18 53.97
 -6 5 5 668.9 41.82
 -6 -5 5 706.03 58.36
 6 5 -5 630.24 48.67
 -5 -5 5 549.93 47.58
 -5 5 5 545.78 33.95
 5 5 -5 540.11 43.41
 -5 5 5 529.99 26.41
 -4 5 5 847.99 38.62
 -4 -5 5 925.88 56.74
 4 5 -5 850.74 51.64
 -4 5 5 887.54 36.71
 3 5 -5 1034.09 67.62
 3 5 -5 982.19 54.01
 -3 -5 5 1023.59 56.89
 2 5 -5 638.01 52.57
 2 5 -5 557.12 41.1
 -2 5 5 556.12 28.7
 -1 5 5 1180.45 42.96
 1 5 -5 1188.5 59.54
 -1 5 5 1153.78 34.23
 1 5 -5 1128.12 69.56
 0 5 -5 1368.6 77.34
 0 5 5 1238.33 27.32
 0 5 -5 1324.33 64.38
 -1 5 -5 1158.41 61.16
 -1 5 -5 1101.32 69.99
 -2 5 -5 998.65 59.34
 -2 5 -5 1043.34 68.68
 -3 -5 -5 947.34 25.61
 -3 5 -5 974.82 60.43
 -3 5 -5 955.72 65.99
 -4 -5 -5 836.58 51.9
 -4 -5 -5 826.37 30.76
 -4 5 -5 825.03 58.17
 -4 5 -5 857.09 64.49
 -5 -5 -5 780.11 54.45
 -5 -5 -5 868.7 36.97
 -5 5 -5 820.13 60.86
 -6 -5 -5 672.69 53.8
 -6 -5 -5 769.45 39.65
 -6 5 -5 879.17 65.92
 -7 -5 -5 608.02 55.14
 -7 5 -5 491.44 51.44
 -7 -5 -5 640.44 39.77
 -8 -5 -5 291.21 41.26
 -8 5 -5 390.85 47.84
 -9 -5 -5 273.49 42.91
 -10 -5 -5 153.77 33.35
 -11 -5 -5 295.21 47.72
 -12 -5 -5 158.37 39.89
 -13 -5 -5 76.12 28.81
 -14 -5 -5 125.23 37.51
 -15 -5 -5 60.76 31.25
 -16 -5 -5 83.01 35.75
 -17 -5 -5 39.82 32.53
 -18 -6 5 -19.59 28.09
 -17 -6 5 43.27 39.24
 -16 -6 5 46.55 32.99
 -15 -6 5 16.18 29.92
 -14 6 5 35.3 22.58
 -14 -6 5 -22.35 29.97
 -13 6 5 21.75 16.3
 -13 -6 5 -17.26 24.59
 -12 6 5 -24.03 16.89
 -12 -6 5 -8.23 21.42
 -11 6 5 20.62 15.77
 -11 -6 5 -5.86 21.26
 -10 -6 5 23.08 25.99
 -10 6 5 17.98 15.83
 -9 -6 5 5.7 16.56
 -9 6 5 12.38 12.04
 -8 6 5 17.02 12.62
 -8 -6 5 34.57 22.87
 -7 -6 5 7.16 13.95
 -7 6 5 18.13 11.88
 -6 -6 5 14.98 14.39
 6 6 -5 9.7 11.55
 -6 6 5 6.31 7.21
 -6 6 5 -0.01 5.35
 -5 6 5 12.92 7.09
 5 6 -5 -5.27 10.41
 -5 6 5 22.3 8.02
 -5 -6 5 23.25 14.37
 -4 6 5 3.57 4.3
 -4 -6 5 -8.24 10.72
 -4 6 5 15.47 9.63
 4 6 -5 -0.96 9.01
 4 6 -5 5.79 17.7
 3 6 -5 29.57 20.08
 -3 6 5 21.2 10.02
 -3 6 5 26.95 6.31
 -3 -6 5 6.34 9.47
 -3 6 5 29.35 6.95
 3 6 -5 21.95 12.36
 2 6 -5 -10.46 13.91
 2 6 -5 0.15 8.51
 -2 6 5 6.04 4.32
 -2 6 5 4.82 4.24
 -2 -6 5 1.52 7.59
 1 6 -5 3.67 15.3
 -1 6 5 9.88 5.51
 -1 6 5 15.41 3.77
 1 6 -5 24.9 11.9
 0 6 -5 10.89 9.57
 0 6 -5 11.48 14.38
 0 6 5 5.02 5.82
 -1 6 -5 36.6 22.57
 -1 6 -5 -3.54 11.64
 -2 6 -5 -10.02 12.42
 -2 6 -5 8.46 16.23
 -3 6 -5 4.45 18.87
 -3 6 -5 2.55 10.44
 -4 6 -5 27.04 21.34
 -4 6 -5 9.44 12
 -5 -6 -5 14.73 13.02
 -5 6 -5 1.29 12.89
 -5 -6 -5 -1.3 2.77
 -6 -6 -5 21.24 15.96
 -6 -6 -5 5.55 5.31
 -6 6 -5 32.79 19.82
 -7 -6 -5 5.28 5.86
 -7 -6 -5 14.45 16.14
 -7 6 -5 33.51 20.08
 -8 -6 -5 26.57 16.54
 -8 6 -5 20.46 17.4
 -9 -6 -5 6.34 13.84
 -9 6 -5 39.77 21.44
 -10 -6 -5 10.55 20.36
 -10 6 -5 -8 16.52
 -11 6 -5 2.49 16.45
 -11 -6 -5 -14.21 18.72
 -12 -6 -5 0.98 19.18
 -13 -6 -5 5.87 18.1
 -14 -6 -5 29.12 24.05
 -15 -6 -5 35.25 28.84
 -16 -6 -5 93.69 37.69
 -17 -6 -5 58.86 33.42
 -17 -7 5 83.63 35.25
 -16 -7 5 131.83 44.72
 -15 -7 5 13.11 23.78
 -14 -7 5 97.26 36.13
 -13 -7 5 239.1 51.44
 -12 -7 5 216.2 50.27
 -11 -7 5 242.94 49.38
 -10 -7 5 215.5 43.49
 -9 -7 5 289.94 47.93
 -8 -7 5 516.8 57.81
 -7 -7 5 399.29 49.21
 -6 7 5 330.24 21.6
 -6 -7 5 435.15 49.17
 6 7 -5 402.24 40.17
 -6 7 5 359.82 29.86
 -5 7 5 344.7 16.89
 -5 -7 5 466.7 47.36
 5 7 -5 459.03 41.71
 -5 7 5 457.56 35.46
 -4 -7 5 704.7 54.34
 4 7 -5 671 48.66
 -4 7 5 724.53 45.46
 4 7 -5 701.71 65.59
 3 7 -5 705.22 49.52
 -3 -7 5 774.6 52.48
 -3 7 5 751.68 48.13
 3 7 -5 707.86 65.54
 2 7 -5 696.74 49.67
 -2 -7 5 742.8 48.75
 -2 7 5 593.12 18.59
 2 7 -5 697.42 63.88
 1 7 -5 586.27 58.18
 -1 7 5 518.09 26.08
 -1 -7 5 659.34 43.42
 1 7 -5 597.27 45.79
 0 7 -5 613.11 47.68
 0 7 -5 558.5 57.99
 -1 7 -5 751.01 54.02
 -1 7 -5 722.62 63.97
 -2 7 -5 661.95 61.37
 -2 7 -5 614.45 51.01
 -3 7 -5 438.73 44.69
 -3 7 -5 397.28 49.41
 -4 7 -5 594.99 58.7
 -4 7 -5 484.32 48.97
 -5 7 -5 364.07 43.57
 -5 7 -5 477.33 56.18
 -5 -7 -5 392.31 38.73
 -6 7 -5 445.3 50.41
 -6 -7 -5 438.82 44.14
 -7 -7 -5 479.34 49.78
 -7 7 -5 465.94 54.14
 -8 7 -5 216.99 38.26
 -8 -7 -5 340.5 43.88
 -9 -7 -5 250.18 40.27
 -9 7 -5 254.23 43.72
 -10 -7 -5 107.48 28.46
 -10 7 -5 122.17 33.71
 -11 -7 -5 155.41 37.28
 -11 7 -5 154.82 39.64
 -12 -7 -5 112.9 33.52
 -12 7 -5 30.81 23.75
 -13 7 -5 117.48 38.5
 -13 -7 -5 59.47 28.14
 -14 -7 -5 111.5 36.6
 -14 7 -5 87.86 34.82
 -15 -7 -5 71.92 36.69
 -15 7 -5 52.73 31.24
 -16 -7 -5 112.51 39.69
 -16 7 -5 97.18 37.97
 -17 -8 5 15.88 26.67
 -16 -8 5 14.28 26.74
 -15 -8 5 -14.62 26.48
 -14 -8 5 -38.24 31.2
 -13 -8 5 21.76 26.91
 -12 -8 5 58.11 27.08
 -11 -8 5 27.11 23.05
 -10 -8 5 47.93 29.32
 -9 -8 5 9.99 18.19
 -8 -8 5 4.24 16.72
 -7 -8 5 31.9 22.48
 -6 8 5 -0.28 8.49
 6 8 -5 19.84 13.69
 -6 -8 5 9.96 13.23
 -5 -8 5 11.35 11.88
 -5 8 5 13.68 11.52
 5 8 -5 -0.03 9.81
 5 8 -5 -16 21.47
 -4 -8 5 22.88 16.71
 4 8 -5 0.09 15.79
 4 8 -5 17.77 12.09
 -4 8 5 10.79 10.35
 -3 -8 5 -3.3 8.88
 -3 8 5 23.96 14.5
 3 8 -5 35.57 21.71
 3 8 -5 11.71 9.97
 2 8 -5 5.01 16.82
 -2 -8 5 14.66 10.09
 2 8 -5 2.61 9.72
 -2 8 5 7.91 10.99
 -1 -8 5 -4.04 7.87
 1 8 -5 26.33 15.61
 1 8 -5 3.14 14.95
 0 -8 5 -0.13 7.12
 0 8 -5 0.77 9.26
 0 8 -5 24.08 16.27
 -1 8 -5 9.2 18.88
 -1 8 -5 21.15 13.79
 -2 8 -5 45.61 22.19
 -2 8 -5 12.14 12.21
 -3 8 -5 21.19 20.24
 -3 8 -5 23.02 16.5
 -4 8 -5 8.31 19.67
 -4 8 -5 -11.59 15.49
 -5 8 -5 52.19 21.93
 -5 8 -5 8.52 16.93
 -6 8 -5 27.33 22.3
 -7 -8 -5 30.72 16
 -7 8 -5 24.78 19.52
 -8 8 -5 -4.31 15.92
 -8 -8 -5 47.92 20.79
 -9 8 -5 -26.44 19.8
 -9 -8 -5 10.43 17.57
 -10 -8 -5 -6.85 15.03
 -10 8 -5 -3.22 18.36
 -11 -8 -5 23.05 18.45
 -11 8 -5 31.12 26.32
 -12 -8 -5 32.59 24.53
 -12 8 -5 24.53 25.64
 -13 -8 -5 -11.45 19.09
 -13 8 -5 -4.52 18.05
 -14 8 -5 22.01 24.94
 -14 -8 -5 15.82 25.87
 -15 -8 -5 40.98 28.05
 -15 8 -5 64.85 36.57
 -16 -8 -5 -28.68 26.92
 -16 -9 5 -19.03 29.4
 -15 -9 5 11.54 27.9
 -14 -9 5 61.35 33.61
 -13 -9 5 57.72 33.75
 -12 -9 5 178.96 46.97
 -11 -9 5 105.49 35.41
 -10 -9 5 239.94 46.72
 -9 -9 5 220.14 43.93
 -8 -9 5 155.9 36.61
 -7 -9 5 208.24 38.78
 6 9 -5 192.8 41.85
 -6 -9 5 309.08 43.85
 5 9 -5 278.14 48.54
 5 9 -5 314.6 36.52
 -5 9 5 326.88 36.93
 -5 -9 5 289.69 39.42
 4 9 -5 331.89 50.99
 -4 9 5 273.53 34.5
 4 9 -5 291.61 34.32
 3 9 -5 415.42 59.45
 -3 9 5 489.69 47.5
 3 9 -5 428.82 41.37
 2 9 -5 452.34 59.09
 2 9 -5 480.79 43.22
 -2 9 5 515.77 49.79
 1 9 -5 402.23 40.78
 1 9 -5 372.25 54.51
 0 9 -5 349.77 52.63
 0 9 -5 391.53 41.49
 -1 9 -5 491.18 61.35
 -1 9 -5 440.72 45.12
 -2 9 -5 297.81 38.67
 -2 9 -5 345.79 52.63
 -3 9 -5 298.75 39.94
 -3 9 -5 261.58 46.25
 -4 9 -5 182.8 32.91
 -4 9 -5 255.43 48.64
 -5 9 -5 333.04 51.72
 -5 9 -5 302.23 42.96
 -6 9 -5 234.76 39.94
 -7 9 -5 235.31 42.7
 -8 9 -5 192.7 39.78
 -9 9 -5 136.99 34.18
 -10 -9 -5 136.08 32.91
 -10 9 -5 119.26 36.5
 -11 -9 -5 89.86 29.97
 -11 9 -5 121.98 35.46
 -12 9 -5 85.02 35.51
 -12 -9 -5 103.31 34.54
 -13 -9 -5 68.52 28.72
 -13 9 -5 73.21 34.22
 -14 -9 -5 36.94 25.13
 -14 9 -5 33.35 29.29
 -15 -9 -5 60.79 33.99
 7 10 -5 11.23 22.24
 6 10 -5 29.85 20.94
 5 10 -5 -43.12 29.64
 4 10 -5 -9.03 19.62
 -4 10 5 2.35 11.95
 3 10 -5 48.86 29.84
 -3 10 5 -36.56 18.49
 -2 10 5 19.56 15.53
 2 10 -5 -9.58 21.58
 1 10 -5 17.58 22.37
 -1 10 5 7.75 14.25
 0 10 -5 18.05 20.32
 0 10 -5 3.28 10.39
 -1 10 -5 -8.12 17.89
 -1 10 -5 16.94 14.94
 -2 10 -5 33.59 27.1
 -2 10 -5 3.95 11.8
 -3 10 -5 3.94 11.81
 -3 10 -5 3.91 17.74
 -4 10 -5 23.62 22.54
 -4 10 -5 -1.75 14.9
 -5 10 -5 42.55 30.19
 -5 10 -5 30.52 19.15
 -6 10 -5 69.24 30.78
 -6 10 -5 -5.52 15.73
 -7 10 -5 -0.87 17.19
 -8 10 -5 -19.4 21.66
 -9 10 -5 0.44 15.62
 -10 10 -5 -12.57 16.7
 -11 10 -5 93.79 37.08
 -12 10 -5 59.69 30.65
 -13 10 -5 7.24 19.05
 9 11 -5 75.73 36.39
 8 11 -5 58.35 30.62
 7 11 -5 75.85 32.87
 6 11 -5 85.53 36.38
 5 11 -5 228.79 51.65
 4 11 -5 159.44 44.85
 3 11 -5 169.11 44.18
 2 11 -5 251.08 51.53
 -2 11 5 341.2 47.34
 1 11 -5 299.96 54
 -1 11 5 340.87 48.57
 0 11 -5 289 54.97
 0 11 5 343.24 49.36
 -1 11 -5 277.06 54.23
 -2 11 -5 224.26 47.45
 -3 11 -5 38.5 27.92
 -4 11 -5 130.76 38.97
 -5 11 -5 198.28 45.7
 -6 11 -5 167.41 44.5
 -7 11 -5 139 34.92
 -8 11 -5 160.5 38
 -9 11 -5 113.18 35.41
 -10 11 -5 115.79 37.53
 -11 11 -5 66.57 31.2
 -12 11 -5 16.01 23.13
 9 12 -5 34.64 37.74
 8 12 -5 -30.96 26.16
 7 12 -5 34.7 33.52
 6 12 -5 -1.39 26.64
 5 12 -5 -20.78 29.67
 4 12 -5 -30.15 26.87
 3 12 -5 12.13 26.04
 2 12 -5 -10.8 20.16
 1 12 -5 -49.55 28.15
 0 12 5 22.04 18.74
 0 12 -5 68.36 31.66
 -1 12 -5 18.59 25.57
 1 12 5 9.72 12.48
 -2 12 -5 18.86 22.73
 -3 12 -5 -31.47 24.98
 -4 12 -5 3.39 23.19
 -5 12 -5 8.04 21.95
 6 13 -5 35.3 30.34
 5 13 -5 167.64 51
 4 13 -5 159.43 46.52
 3 13 -5 103.98 40.66
 2 13 -5 246.24 57.73
 1 13 -5 98.35 37.71
 0 13 -5 130.4 40.12
 -1 13 -5 139.37 42.91
 2 13 5 68.94 28.77
 -2 13 -5 144.87 45.79
 -3 13 -5 41.31 29.94
 -4 13 -5 75.44 37.38
 -5 13 -5 95.29 35.56
 -20 0 6 107.72 50.63
 -19 0 6 108.08 42.91
 -18 0 6 31.66 28.93
 -17 0 6 36.56 32.24
 -16 0 6 134.57 43.94
 -15 0 6 116.37 41.2
 -14 0 6 388.41 61.09
 -13 0 6 287.56 51.43
 -12 0 6 260.1 45.92
 -11 0 6 892.39 77.96
 -10 0 6 828.04 70.51
 -9 0 6 565.01 54.52
 -8 0 6 319.87 40.02
 -7 0 6 312.08 36.15
 -6 0 6 981.22 60.47
 5 0 -6 2725.51 92.27
 5 0 -6 2613.88 61.72
 4 0 -6 2171.66 77.78
 4 0 -6 2082.87 53.89
 3 0 -6 754.4 44.54
 3 0 -6 727.17 32.65
 2 0 -6 3858.17 94.12
 -2 0 6 4005.6 79.05
 2 0 -6 3832.68 78.38
 -1 0 6 312.59 24.34
 1 0 -6 310.16 27.88
 0 0 -6 1332.5 54.53
 -1 0 -6 2675.63 79.02
 -2 0 -6 2514.27 79.64
 -3 0 -6 1722.01 68.36
 -4 0 -6 1573.82 68.39
 -5 0 -6 612.34 45.91
 -6 0 -6 1324.72 69.57
 -6 0 -6 1186 68.35
 -7 0 -6 345.93 39.87
 -8 0 -6 531.61 52.4
 -9 0 -6 298.37 43.22
 -10 0 -6 198.55 37.06
 -11 0 -6 276.35 44.72
 -12 0 -6 157.17 34.07
 -13 0 -6 333.42 52.98
 -14 0 -6 160.32 40.49
 -15 0 -6 120.34 38.03
 -16 0 -6 44.97 27.32
 -17 0 -6 54.83 36.66
 -18 0 -6 136.85 46.18
 -20 1 6 69.71 42.97
 -20 -1 6 63.66 36.9
 -19 1 6 16.93 27.51
 -19 -1 6 -16.68 30.46
 -18 -1 6 29.28 33.22
 -18 1 6 -14.79 31.72
 -17 1 6 -11.89 27
 -17 -1 6 6.81 22.12
 -16 1 6 18.84 26.54
 -16 -1 6 -16.54 34.03
 -15 1 6 17.24 25.5
 -15 -1 6 -36.17 31.54
 -14 -1 6 5.23 23.48
 -14 1 6 35.34 29.59
 -13 -1 6 55.81 31.19
 -13 1 6 8.13 23.48
 -12 -1 6 30.26 23.45
 -12 1 6 56.52 26.04
 -11 -1 6 11.18 19.96
 -11 1 6 18.68 19.02
 -10 1 6 -15.69 23.82
 -10 -1 6 4.75 19.15
 -9 1 6 -7.8 19.13
 -9 -1 6 7.85 16.65
 -8 1 6 -10.98 15.32
 -8 -1 6 -8.17 15.54
 -7 -1 6 9.56 16.42
 -7 1 6 0.71 11.87
 6 1 -6 25.74 16.29
 -6 1 6 -3.83 12.65
 -6 -1 6 40.6 16.79
 6 -1 -6 24.57 5.77
 5 1 -6 333.95 27.44
 5 1 -6 325.75 33.21
 -5 -1 6 326.81 36.09
 5 -1 -6 315.23 15.73
 4 1 -6 37.46 11.11
 4 -1 -6 45.83 15.35
 4 -1 -6 32.35 5.69
 4 1 -6 37.5 14.4
 3 1 -6 114.89 20.14
 3 1 -6 100.88 16.04
 3 -1 -6 93.46 16.47
 -3 1 6 116.25 11.23
 2 1 -6 -0.35 9.52
 2 1 -6 7.78 11.17
 -2 1 6 6.56 5.77
 2 -1 -6 -1.76 8.88
 1 1 -6 34.46 11.67
 1 -1 -6 59.62 13.26
 1 1 -6 53.69 14.53
 0 -1 -6 13.17 9.14
 0 1 -6 13.04 11.82
 -1 1 -6 -1.13 10.92
 -1 -1 -6 0.77 8.09
 -2 -1 -6 -3.74 9.5
 -2 1 -6 -0.92 10.53
 -3 1 -6 24.4 13.21
 -3 -1 -6 9.94 9.21
 -4 1 -6 16.83 12.19
 -4 -1 -6 0.54 8.91
 -5 1 -6 1.65 12.15
 -5 -1 -6 12.88 11.67
 -6 -1 -6 3.33 12.15
 -6 1 -6 14.29 16.59
 -6 -1 -6 39.54 17.8
 -7 1 -6 49.18 15.7
 -7 -1 -6 28.83 16.02
 -8 1 -6 -13.67 15.53
 -8 -1 -6 -12.34 15.89
 -9 1 -6 8.13 15.02
 -9 -1 -6 9.25 15.21
 -10 -1 -6 11.19 16.28
 -10 1 -6 33.6 21.26
 -11 -1 -6 0.09 16.52
 -11 1 -6 -0.04 16.5
 -12 1 -6 28.64 22.75
 -12 -1 -6 16.12 20.36
 -13 1 -6 23.75 22.46
 -13 -1 -6 39.12 28.1
 -14 -1 -6 -12.25 19.09
 -14 1 -6 -26.43 24.99
 -15 -1 -6 9.83 24.64
 -15 1 -6 33.14 24.48
 -16 1 -6 30.74 27.55
 -16 -1 -6 -1.86 18.13
 -17 1 -6 3.07 18.64
 -17 -1 -6 13.02 29.69
 -18 1 -6 -10.37 21.39
 -18 -1 -6 44.62 32.29
 -20 2 6 31.95 30.92
 -19 -2 6 74.62 35.94
 -19 2 6 43.21 35.8
 -18 2 6 23.53 29.2
 -18 -2 6 131.76 48.56
 -17 2 6 83.63 35.9
 -17 -2 6 72.7 35.02
 -16 2 6 155.97 44.31
 -16 -2 6 179.48 49.45
 -15 2 6 128.28 38.95
 -15 -2 6 149.26 48.59
 -14 -2 6 213.99 50.57
 -14 2 6 163.01 40.86
 -13 -2 6 167.36 42.2
 -13 2 6 247.26 47.42
 -12 -2 6 370.76 57.57
 -12 2 6 359.36 51.74
 -11 -2 6 519.49 62.8
 -11 2 6 442.65 53.97
 -10 2 6 776.29 66.37
 -10 -2 6 761.71 69.72
 -9 2 6 734.39 60.58
 -9 -2 6 742.15 66.15
 -8 2 6 514.56 47.29
 -8 -2 6 493.48 49.52
 -7 2 6 683.61 51.52
 -7 -2 6 711.2 57.24
 -6 -2 6 1767.67 83.98
 -6 2 6 1799.24 76.47
 6 2 -6 1663.63 77.75
 5 2 -6 1137.98 61.7
 -5 -2 6 1234.93 67.3
 4 2 -6 1576.33 69.34
 4 2 -6 1628.02 65.59
 3 -2 -6 728.42 42.46
 3 2 -6 760.38 46.72
 -3 2 6 748.17 21.67
 3 2 -6 753.14 44.82
 2 -2 -6 928.87 44.29
 2 2 -6 947.01 50.97
 2 2 -6 923.56 49.71
 1 -2 -6 1636.16 55.63
 1 2 -6 1628.97 65.83
 1 2 -6 1599.81 65.68
 0 2 -6 1661.65 68.28
 0 2 -6 1688.8 68.38
 0 -2 -6 1664.97 55.13
 -1 -2 -6 2182.91 64.21
 -1 2 -6 2165.56 78.99
 -1 2 -6 2219.29 82.2
 -2 -2 -6 1524.27 55.72
 -2 2 -6 1358.87 64.91
 -3 -2 -6 1342.63 54.72
 -3 2 -6 1221.43 63.14
 -4 -2 -6 934.09 48.53
 -4 2 -6 1077.35 61.74
 -5 -2 -6 1008.37 62.3
 -5 -2 -6 1109.33 56.03
 -5 2 -6 1125.85 66.06
 -6 -2 -6 900.35 60.77
 -6 2 -6 877.84 62.01
 -6 -2 -6 909.07 53.91
 -7 -2 -6 642.34 54.87
 -8 -2 -6 460.6 50.68
 -9 -2 -6 325.56 46.06
 -9 2 -6 361.18 45.35
 -10 2 -6 262.84 41.26
 -10 -2 -6 273.15 43.57
 -11 2 -6 127.22 31.78
 -11 -2 -6 102.53 30.62
 -12 -2 -6 223.3 43.83
 -12 2 -6 241.28 42.83
 -13 -2 -6 168.38 39.22
 -13 2 -6 153.28 37.68
 -14 2 -6 99.55 32.16
 -14 -2 -6 158.66 43.02
 -15 2 -6 178.4 43.6
 -15 -2 -6 66.03 27.83
 -16 2 -6 62.91 30.12
 -16 -2 -6 36.03 25.66
 -17 2 -6 52.87 31.14
 -17 -2 -6 64.82 34.84
 -18 2 -6 5.08 23.49
 -18 -2 -6 10.26 21.45
 -20 3 6 61.65 32.87
 -19 3 6 31.53 30.36
 -19 -3 6 5.86 22.77
 -18 -3 6 97.43 46.3
 -18 3 6 58.71 32.97
 -17 3 6 52.71 33.52
 -17 -3 6 19.02 28.83
 -16 3 6 -22.78 21.39
 -16 -3 6 16.13 27.52
 -15 3 6 22.77 29.71
 -15 -3 6 77.02 38.73
 -14 3 6 5.41 23.02
 -14 -3 6 10.34 22.44
 -13 3 6 14.81 18.48
 -13 -3 6 -23.29 27.77
 -12 -3 6 8.99 21.44
 -12 3 6 9.25 17.93
 -11 3 6 -5.45 16.66
 -11 -3 6 21 20.33
 -10 -3 6 -25.75 23.35
 -10 3 6 -0.99 16.08
 -9 3 6 25.65 16.53
 -9 -3 6 -19.12 20.23
 9 -3 -6 6 3.24
 -8 -3 6 6.01 15.41
 -8 3 6 8.17 13.73
 -7 3 6 61.32 18.85
 -7 -3 6 10.81 12.87
 -6 -3 6 0.48 14.26
 -6 3 6 25.18 13.65
 6 3 -6 25.17 16.89
 5 3 -6 93.92 21.87
 -5 -3 6 22.2 14.1
 -5 3 6 54.3 14.19
 4 3 -6 42.46 14.43
 4 3 -6 29.21 14.95
 3 3 -6 51.66 15.36
 3 3 -6 70.36 17.69
 2 3 -6 64.77 18.18
 2 3 -6 52.48 16.32
 2 -3 -6 53.37 13.53
 1 -3 -6 200.23 19.58
 1 3 -6 240.88 30.22
 1 3 -6 176.39 24.64
 0 3 -6 114.15 20.9
 0 3 -6 129.44 25.36
 0 -3 -6 120.83 14.42
 0 3 6 120.51 14.19
 -1 3 -6 124.2 24.65
 -1 3 -6 135.53 23.44
 -1 -3 -6 124.31 15.02
 1 3 6 138.1 15.3
 -2 3 -6 11.58 14.07
 -2 3 -6 17.88 15.93
 -2 -3 -6 7.01 6.43
 -3 -3 -6 2.6 6.12
 -3 3 -6 -3.42 12.96
 -4 -3 -6 5.42 6.97
 -4 3 -6 7.41 15.09
 -5 -3 -6 144.92 26.17
 -5 -3 -6 94.37 16.82
 -5 3 -6 107.14 23.13
 -6 -3 -6 85.48 22.41
 -6 -3 -6 90.41 18.55
 -6 3 -6 65.7 22.57
 -7 -3 -6 22.1 11.11
 -7 -3 -6 50.09 22.81
 -7 3 -6 47.09 20.15
 -8 -3 -6 8.1 15.45
 -9 -3 -6 17.17 19.64
 -10 -3 -6 12.32 16.35
 -11 -3 -6 0.52 16.29
 -12 3 -6 2.84 17.26
 -12 -3 -6 -3.22 17.13
 -13 -3 -6 -0.9 21.73
 -13 3 -6 11.96 18.59
 -14 3 -6 15.36 22.02
 -14 -3 -6 -18.35 23.6
 -15 3 -6 11.52 22.39
 -15 -3 -6 13.06 30.45
 -16 3 -6 35.04 27.93
 -16 -3 -6 25.63 24.75
 -17 -3 -6 -7.15 20.21
 -20 4 6 39.22 29.05
 -19 4 6 44.03 30.86
 -19 -4 6 81.66 46.16
 -18 4 6 54.74 29.95
 -18 -4 6 55.35 29.96
 -17 4 6 74.53 33.9
 -17 -4 6 56.8 35.2
 -16 -4 6 196.36 51.66
 -16 4 6 187.31 46.71
 -15 4 6 107.47 36.31
 -15 -4 6 29.75 29.25
 -14 4 6 117.35 32.69
 -14 -4 6 133.51 40.12
 -13 -4 6 239.76 50.37
 -13 4 6 169.07 38.73
 -12 4 6 207.4 39.14
 -12 -4 6 229.45 46.98
 -11 4 6 284.71 42.83
 -11 -4 6 370.37 55.65
 -10 4 6 304.42 41.39
 -10 -4 6 318.95 49.93
 -9 -4 6 549.8 58.41
 -9 4 6 672.63 56.51
 -8 4 6 880.71 60.11
 -8 -4 6 834.18 68.44
 -7 4 6 752.59 51.67
 7 4 -6 780.04 57.31
 -7 -4 6 751.55 62.23
 -6 -4 6 711.84 56.46
 6 4 -6 781.37 55.18
 -6 4 6 719.71 46.66
 5 4 -6 824.19 54.65
 -5 -4 6 835.22 58.19
 -5 4 6 793.3 45.72
 4 4 -6 1247.46 69.97
 -4 -4 6 1334.48 69.59
 4 4 -6 1356.44 66.73
 -4 4 6 1220.61 29.37
 3 4 -6 1326.81 64.69
 3 4 -6 1324.65 71.06
 2 4 -6 680.55 46.7
 2 4 -6 817.1 57.01
 1 4 -6 1101.09 58.78
 -1 4 6 1163.35 42.2
 1 4 -6 1096.87 65.26
 0 4 -6 1406.4 67.5
 0 -4 -6 1487.57 45.34
 0 4 6 1386.43 43.35
 0 4 -6 1463.55 76.45
 -1 -4 -6 768.05 31.43
 -1 4 -6 691.42 53.33
 -1 4 -6 808.49 53.33
 1 4 6 758.08 31.18
 -2 -4 -6 846.02 34.14
 -2 4 -6 795.44 57.85
 -2 4 -6 761.24 52.55
 -3 -4 -6 942.97 38.81
 -3 4 -6 992.74 61.64
 -3 4 -6 965.43 66.54
 -4 -4 -6 894.43 41.27
 -4 4 -6 765.67 56.82
 -5 -4 -6 844.11 57.23
 -5 -4 -6 821.06 42.78
 -5 4 -6 764.85 58.17
 -6 -4 -6 725.43 57.01
 -6 -4 -6 704.8 43.2
 -6 4 -6 808.5 62.64
 -7 -4 -6 438.56 48.66
 -7 -4 -6 448.73 37.43
 -7 4 -6 446.36 49.55
 -8 -4 -6 564.15 56.73
 -8 4 -6 600 59.48
 -9 4 -6 365.28 48.67
 -9 -4 -6 335.49 46.83
 -10 -4 -6 164.78 35.79
 -11 -4 -6 232.7 42.82
 -12 -4 -6 105.66 34.04
 -13 -4 -6 63.58 30.3
 -14 -4 -6 134.72 40.37
 -15 -4 -6 69.62 30.93
 -16 -4 -6 8.18 26.99
 -17 -4 -6 28.2 24.65
 -18 5 6 1.9 21.66
 -18 -5 6 65.62 39.84
 -17 5 6 -3.59 18.04
 -17 -5 6 47.99 38.15
 -16 5 6 63.24 29.83
 -16 -5 6 74.92 43.32
 -15 5 6 65.12 30.49
 -15 -5 6 -36.65 33.19
 -14 5 6 -2.92 17.43
 -14 -5 6 12.05 24
 -13 5 6 -3 15.65
 -13 -5 6 1.8 21.55
 -12 5 6 2.77 15.74
 -12 -5 6 22.15 23.08
 -11 5 6 17.9 18.7
 -11 -5 6 -17.69 17.91
 -10 -5 6 19.95 20.53
 -10 5 6 3.09 12.31
 -9 -5 6 -2.22 17.24
 -9 5 6 -15.96 16.02
 -8 -5 6 39.65 20.75
 -8 5 6 -13.16 12.17
 -7 5 6 9.94 10.52
 -7 -5 6 -5.08 13.58
 7 5 -6 13.27 11.06
 -6 5 6 -0.95 8.2
 -6 -5 6 10.1 14.67
 6 5 -6 19.4 13.6
 -5 -5 6 -7.91 11.52
 -5 5 6 12.61 8.43
 5 5 -6 1.07 11.21
 -5 5 6 5.39 4.11
 4 5 -6 36.19 18.38
 -4 5 6 27.74 7.69
 4 5 -6 28.26 14.04
 -4 -5 6 51.16 18.35
 -4 5 6 36.04 10.86
 3 5 -6 32.02 18.63
 3 5 -6 29.48 13.67
 2 5 -6 7.63 16.38
 -2 5 6 1.62 4.45
 2 5 -6 -2.36 10.4
 1 5 -6 23.44 13.94
 1 5 -6 43.59 21.06
 -1 5 6 11.15 4.89
 0 5 6 30.7 6.21
 0 5 -6 48.66 14.97
 0 5 -6 30.38 23.29
 -1 5 -6 -13.35 17.12
 -1 -5 -6 0.18 2.36
 -1 5 -6 -14.51 12
 -2 -5 -6 27.61 5.67
 -2 5 -6 45.85 18.16
 -2 5 -6 31.45 16.41
 -3 5 -6 0.8 17.48
 -3 -5 -6 -0.75 3.02
 -3 5 -6 10.6 12.31
 -4 -5 -6 70.17 11.11
 -4 5 -6 112.03 29.68
 -4 5 -6 9.49 12.16
 -5 5 -6 48.23 19.68
 -5 -5 -6 29.88 8.74
 -6 -5 -6 100.84 24.21
 -6 -5 -6 107.07 16.87
 -6 5 -6 110.68 28.27
 -7 -5 -6 74.14 24.13
 -7 -5 -6 74.23 16.09
 -7 5 -6 74.09 23.16
 -8 -5 -6 14.64 18.47
 -8 5 -6 25.47 20.56
 -8 -5 -6 16.35 11.17
 -9 -5 -6 19.74 20.01
 -9 5 -6 28.24 20.22
 -9 -5 -6 -3.54 7.99
 -10 -5 -6 41.96 22.97
 -10 5 -6 8.55 19.68
 -11 5 -6 2.63 17.75
 -11 -5 -6 -16.29 20.47
 -12 5 -6 -20.31 25.16
 -12 -5 -6 51.99 27.1
 -13 -5 -6 27.21 22.87
 -14 -5 -6 17.75 17.13
 -15 -5 -6 18.07 27.09
 -16 -5 -6 3.87 23.99
 -17 -5 -6 9.47 23.78
 -18 -6 6 20.11 30.41
 -17 -6 6 71.2 35.16
 -16 -6 6 152.33 52.92
 -15 -6 6 188.75 54.13
 -14 -6 6 188.69 50.48
 -14 6 6 179.78 37.68
 -13 6 6 221.04 40.2
 -13 -6 6 176.47 45.88
 -12 6 6 282.71 41.38
 -12 -6 6 277.36 53.36
 -11 -6 6 160.72 38.83
 -11 6 6 159.42 30.2
 -10 6 6 172.34 29.93
 -10 -6 6 232.7 43.97
 -9 6 6 364.03 40.46
 -9 -6 6 376.04 52.15
 -8 6 6 623.19 47.73
 -8 -6 6 645.66 63.62
 -7 6 6 614.34 43.45
 -7 -6 6 525.16 56.07
 7 6 -6 590.08 51.41
 -6 6 6 369.14 30.81
 -6 -6 6 274.19 38.67
 6 6 -6 350.54 39.52
 -5 6 6 351.59 27.21
 -5 -6 6 307.29 38.34
 5 6 -6 310.24 35.93
 -5 6 6 304.81 22.81
 5 6 -6 312.01 43.85
 4 6 -6 644.35 49.84
 -4 6 6 652.26 36.16
 -4 6 6 660.03 35.19
 -4 -6 6 656.67 51.6
 4 6 -6 653.37 59.48
 3 6 -6 763.03 53.36
 3 6 -6 735.91 62.28
 -3 -6 6 763.07 53.61
 -2 6 6 1036.61 42.13
 2 6 -6 1023.62 60.58
 -2 6 6 1054 39.21
 2 6 -6 1040.4 75.23
 -1 6 6 832.83 28.32
 1 6 -6 839.22 55.6
 1 6 -6 886.04 67.39
 0 6 -6 768.9 53.77
 0 6 -6 807.04 65.59
 -1 6 -6 671.8 51.62
 -1 6 -6 732.71 62.98
 -2 6 -6 502.63 47.15
 -2 6 -6 508.44 54.79
 -3 6 -6 700.13 57.17
 -3 6 -6 805.71 66.13
 -4 6 -6 795.34 61.99
 -4 6 -6 782.45 67.14
 -5 6 -6 353.45 43.3
 -6 -6 -6 363.15 41.86
 -6 6 -6 495.56 53.46
 -7 -6 -6 337.39 42.69
 -7 6 -6 403.78 50.86
 -8 -6 -6 415.5 49.89
 -8 6 -6 298.28 44.96
 -9 -6 -6 283.88 44.33
 -9 6 -6 367 52.53
 -10 -6 -6 259.19 43.73
 -10 6 -6 241.69 46.28
 -11 -6 -6 207.33 41.89
 -11 6 -6 207.28 46.14
 -12 -6 -6 90.94 31.6
 -12 6 -6 136.43 39.1
 -13 -6 -6 73.45 28.42
 -13 6 -6 89.26 38.14
 -14 -6 -6 35.99 22.96
 -14 6 -6 58.49 29.83
 -15 -6 -6 43.99 25.79
 -15 6 -6 10.78 22.32
 -16 -6 -6 29.52 25.62
 -16 6 -6 61.96 33.41
 -17 -7 6 -6.53 28.92
 -16 -7 6 34.45 48.04
 -15 -7 6 -14.77 25.02
 -14 -7 6 -32 30.11
 -13 -7 6 46.11 27.28
 -12 -7 6 41.48 28.65
 -11 -7 6 22.69 21.12
 -10 -7 6 2.92 17.31
 -9 -7 6 26.33 17.77
 -8 -7 6 1.79 14.58
 -7 -7 6 -0.08 17.14
 -6 -7 6 7.52 16.19
 6 7 -6 10.71 12.89
 -6 7 6 -14.29 9.57
 -6 7 6 6.86 6.54
 -5 -7 6 -4.6 12.16
 5 7 -6 8.08 13.09
 -5 7 6 9.83 8.21
 5 7 -6 18.48 18.8
 -5 7 6 6.61 4.78
 -4 7 6 6.36 4.71
 4 7 -6 -1.09 15.53
 -4 -7 6 31.45 15.7
 -4 7 6 -5.72 7.9
 4 7 -6 -9.85 11.05
 3 7 -6 24 18.22
 -3 -7 6 32.25 13.09
 -3 7 6 35.3 7.28
 3 7 -6 21.82 12.2
 -3 7 6 54.91 16.24
 2 7 -6 48.38 24.66
 -2 -7 6 12.91 10.82
 2 7 -6 8.89 13.21
 1 7 -6 48.71 26.86
 1 7 -6 7.16 10.74
 0 7 -6 -4.02 10.63
 0 7 -6 -16.3 18.34
 -1 7 -6 52.27 22.52
 -1 7 -6 -1.78 10.32
 -2 7 -6 15.42 19.87
 -2 7 -6 -5.87 11.89
 -3 7 -6 14.69 18.17
 -3 7 -6 -18.64 14.14
 -4 7 -6 1.46 17.65
 -4 7 -6 11.37 17.97
 -5 7 -6 4.38 17.23
 -5 7 -6 -6.77 16.72
 -6 7 -6 38.98 19.38
 -7 -7 -6 28.41 16.95
 -7 7 -6 11.06 15.86
 -8 -7 -6 2.17 14.52
 -8 7 -6 10.01 15.68
 -9 -7 -6 49.75 22.5
 -9 7 -6 4.51 22.06
 -10 -7 -6 -1.29 14.4
 -10 7 -6 4 15.96
 -11 -7 -6 24.62 23.19
 -11 7 -6 -20.86 23.22
 -12 -7 -6 -7.85 17.33
 -12 7 -6 -18.05 19.19
 -13 -7 -6 -1.3 18.63
 -13 7 -6 28.02 28.51
 -14 -7 -6 -6.4 25.02
 -14 7 -6 44.8 30.55
 -15 7 -6 24.06 29.5
 -15 -7 -6 0.07 20.84
 -16 -7 -6 12.54 25.32
 -17 -8 6 125.13 50.88
 -16 -8 6 75.42 40.84
 -15 -8 6 34.04 29.83
 -14 -8 6 135.77 43.79
 -13 -8 6 162.55 46.47
 -12 -8 6 213.06 51.78
 -11 -8 6 171.87 42.33
 -10 -8 6 253.6 48.14
 -9 -8 6 247.58 47.61
 -8 -8 6 344.19 50.3
 -7 -8 6 392.52 51.28
 -6 -8 6 346.28 45.57
 6 8 -6 312.55 38.15
 6 8 -6 312.41 50.33
 5 8 -6 214.79 42.71
 -5 -8 6 147.99 28.45
 5 8 -6 182.16 29.92
 -5 8 6 193.83 25.57
 -4 -8 6 249.22 34.4
 4 8 -6 238.45 43.11
 -4 8 6 233.91 29.21
 4 8 -6 237.89 32.54
 -3 -8 6 372.34 39.35
 3 8 -6 427.08 54.6
 3 8 -6 377.9 40.09
 -3 8 6 383.72 37.57
 2 8 -6 668.21 52.97
 -2 -8 6 711.29 51.56
 2 8 -6 663.29 67.8
 -1 -8 6 644.68 47.24
 1 8 -6 644.48 52.41
 1 8 -6 523.3 61.06
 0 8 -6 568.12 63.67
 0 -8 6 568.08 42.86
 0 8 -6 563.53 50.5
 -1 8 -6 513.07 59.77
 -1 8 -6 429.62 45.12
 -2 8 -6 554.41 52.8
 -2 8 -6 463.14 57.39
 -3 8 -6 319.42 41.91
 -3 8 -6 309.46 48.61
 -4 8 -6 318.22 43.09
 -4 8 -6 295.08 47.52
 -5 8 -6 354.11 53.92
 -5 8 -6 340.17 46.13
 -6 8 -6 321.36 46.41
 -7 8 -6 295.99 46.21
 -8 8 -6 337.94 50.79
 -9 -8 -6 297.31 46.68
 -9 8 -6 164.55 38.38
 -10 -8 -6 214.68 41.07
 -10 8 -6 161.25 37.78
 -11 -8 -6 73.37 27.11
 -11 8 -6 199.26 45.85
 -12 -8 -6 38.09 22.06
 -12 8 -6 35.25 24.46
 -13 -8 -6 92.55 32.61
 -13 8 -6 23.63 24.11
 -14 -8 -6 54.13 28
 -14 8 -6 46.44 26.76
 -15 -8 -6 86.3 36.16
 -16 -9 6 11.06 26.52
 -15 -9 6 15.05 26.78
 -14 -9 6 5.68 23.38
 -13 -9 6 63.76 33.94
 -12 -9 6 79.57 35.71
 -11 -9 6 25.02 24.7
 -10 -9 6 37.3 25.87
 -9 -9 6 43.56 26.98
 -8 -9 6 -26.76 22.02
 7 9 -6 1.92 21.31
 -7 -9 6 23.95 24.44
 6 9 -6 13.25 24.03
 6 9 -6 11.69 12.84
 -6 -9 6 18.27 18.49
 5 9 -6 28.76 24.24
 5 9 -6 3.15 10.91
 -5 -9 6 2.52 12.59
 -4 -9 6 -17.98 16.14
 4 9 -6 34.04 29.88
 4 9 -6 20.78 15.19
 -4 9 6 -8.73 11.04
 3 9 -6 6.13 11.68
 -3 9 6 24.37 14.57
 3 9 -6 -29.12 21.52
 2 9 -6 -11.66 10.72
 2 9 -6 18.36 23.2
 -2 9 6 12.85 13.41
 1 9 -6 20.68 15.15
 1 9 -6 -3.78 17.75
 0 9 -6 -8.17 11.95
 0 9 -6 -6.88 17.7
 -1 9 -6 42.55 25.83
 -1 9 -6 4.43 11.29
 -2 9 -6 26.55 19.05
 -2 9 -6 16.14 23.08
 -3 9 -6 25.04 15.23
 -3 9 -6 14.71 21.61
 -4 9 -6 9.83 15.44
 -4 9 -6 10.79 21.58
 -5 9 -6 14.75 20.63
 -5 9 -6 24.75 19.01
 -6 9 -6 23.25 24.32
 -7 9 -6 -9.39 18.72
 -8 9 -6 6.78 21.88
 -9 9 -6 43.08 24.27
 -10 9 -6 35.68 26
 -11 9 -6 -13.96 19.46
 -12 -9 -6 12.22 18.61
 -12 9 -6 120.53 40.2
 -13 -9 -6 -34.08 27.4
 -13 9 -6 33 22.81
 -14 9 -6 -28.4 27.91
 9 10 -6 95.32 38.99
 8 10 -6 163.36 43.41
 7 10 -6 129.13 38.18
 6 10 -6 249.17 49.09
 5 10 -6 154.89 42.67
 4 10 -6 219.56 50.28
 3 10 -6 287.89 51.76
 -3 10 6 286.41 38.81
 2 10 -6 272.86 35.93
 2 10 -6 412.7 61.13
 -2 10 6 412.1 48.93
 -1 10 6 259.96 39.85
 1 10 -6 247.98 34.95
 1 10 -6 251.35 51.31
 0 10 -6 213.62 45.71
 0 10 -6 201.62 32.5
 -1 10 -6 276 52.89
 -1 10 -6 282 39.42
 -2 10 -6 301.88 54.5
 -2 10 -6 302.96 41.52
 -3 10 -6 349.49 46.12
 -3 10 -6 330.95 55.79
 -4 10 -6 222.07 38.74
 -4 10 -6 255.33 48.4
 -5 10 -6 151.72 33.36
 -5 10 -6 219.72 47.34
 -6 10 -6 243.65 43.69
 -7 10 -6 165.91 37.8
 -8 10 -6 186.59 40.47
 -9 10 -6 146.68 39.4
 -10 10 -6 119.81 36.9
 -11 10 -6 79.85 37.29
 -12 10 -6 101.41 37.78
 -13 10 -6 33.66 30.7
 11 11 -6 19.42 29.88
 10 11 -6 33.23 31.77
 9 11 -6 21.27 26.6
 8 11 -6 18.72 24.51
 7 11 -6 8.77 25.49
 6 11 -6 49.26 33.63
 5 11 -6 47.45 31.69
 4 11 -6 52.38 29
 3 11 -6 20.91 27.36
 2 11 -6 -3.94 21.49
 -1 11 6 45.06 21.95
 1 11 -6 26.88 27.85
 0 11 -6 12.81 19.96
 -1 11 -6 23.08 25.86
 -2 11 -6 -10.1 20.57
 -3 11 -6 -16.2 25.88
 -4 11 -6 -6.24 19.22
 -5 11 -6 14.26 21.15
 -6 11 -6 35.28 18.76
 -7 11 -6 25.25 21.84
 -8 11 -6 28.45 24.29
 -9 11 -6 -2.87 19.48
 -10 11 -6 23.06 22.6
 -11 11 -6 14.58 19.99
 9 12 -6 96.19 44.18
 8 12 -6 43.54 32.79
 7 12 -6 106.95 39.16
 6 12 -6 121.05 41.23
 5 12 -6 205.34 53.41
 4 12 -6 133.71 50.32
 3 12 -6 203.21 53.75
 2 12 -6 191.52 48.36
 1 12 -6 152.85 42.81
 0 12 -6 151.96 44.49
 -1 12 -6 214.18 50.99
 1 12 6 126.12 34.41
 -2 12 -6 308.51 61.31
 -3 12 -6 122.02 37.24
 -4 12 -6 205.19 49.62
 -5 12 -6 306.92 60.79
 5 13 -6 17.43 30.31
 4 13 -6 6.08 26.44
 3 13 -6 32.14 29.2
 2 13 -6 10.5 26.54
 1 13 -6 87.95 39.87
 0 13 -6 23.99 27.89
 -1 13 -6 26.04 33.83
 -2 13 -6 -17.95 23.14
 -3 13 -6 39.73 30.26
 -4 13 -6 22.94 23.06
 -5 13 -6 3.76 23.7
 -20 0 7 51.98 36.18
 -19 0 7 -31.21 30.56
 -18 0 7 48.17 38.24
 -17 0 7 18.19 30.29
 -16 0 7 7.02 21.22
 -15 0 7 -30.03 29.48
 -14 0 7 -5.84 23.81
 -13 0 7 -31.39 26.17
 -12 0 7 -4.14 21.45
 -11 0 7 -9.07 17.63
 -10 0 7 -24.28 17.7
 -9 0 7 -13.81 14.06
 -8 0 7 24.25 19.36
 -7 0 7 -8.56 14.07
 6 0 -7 0.42 5.94
 6 0 -7 -15.08 14.31
 -6 0 7 -14.32 13.4
 5 0 -7 12.24 12.79
 5 0 -7 -3.71 7.02
 4 0 -7 10.97 7.47
 4 0 -7 -6.38 12.14
 -3 0 7 2.39 5.63
 3 0 -7 2.05 11.33
 3 0 -7 3.62 8.18
 2 0 -7 18.68 13.94
 1 0 -7 14.75 11.79
 0 0 -7 23.92 13.13
 -1 0 -7 -0.62 11.12
 -2 0 -7 10.99 11.68
 -3 0 -7 -3.56 11.36
 -4 0 -7 7.68 11.73
 -5 0 -7 3.96 12.44
 -6 0 -7 5.02 14.88
 -7 0 -7 0.9 13.71
 -8 0 -7 -2.49 12.26
 -9 0 -7 14.96 19.71
 -10 0 -7 6.42 17.87
 -11 0 -7 1.96 18.85
 -12 0 -7 22.85 21.57
 -13 0 -7 25.59 22.5
 -14 0 -7 24.63 21.44
 -15 0 -7 13.57 26.48
 -16 0 -7 37.42 31.24
 -17 0 -7 -8.24 19.6
 -20 1 7 63.69 30.32
 -20 -1 7 82.99 38.33
 -19 -1 7 31.82 32.98
 -19 1 7 1.75 24.97
 -18 1 7 148.23 50.69
 -18 -1 7 93.05 43.24
 -17 1 7 38.17 29.56
 -17 -1 7 124.96 44.65
 -16 1 7 88.84 35.82
 -16 -1 7 82.77 39.3
 -15 -1 7 129.39 48.1
 -15 1 7 266.94 54.08
 -14 1 7 411.49 63.18
 -14 -1 7 492.76 69.73
 -13 1 7 304.81 51.77
 -13 -1 7 223.6 49.18
 -12 -1 7 513.34 65.46
 -12 1 7 398.94 55.65
 -11 1 7 357.55 48.55
 -11 -1 7 407.48 55.22
 -10 1 7 586.03 59.52
 -10 -1 7 618.93 63.43
 -9 1 7 1199.14 79.02
 -9 -1 7 1343.53 85.54
 -8 1 7 1526.69 83.6
 -8 -1 7 1483.37 85.35
 -7 1 7 1461.6 77.45
 -7 -1 7 1443.71 80.03
 7 -1 -7 1364.51 39.23
 -6 -1 7 1556.25 79.7
 6 -1 -7 1581.92 39.28
 -6 1 7 1586.41 77.34
 6 1 -7 1590.7 78.07
 6 1 -7 1493.26 59.36
 5 -1 -7 688.76 48.54
 5 1 -7 699.06 50.29
 5 1 -7 657.33 39.24
 5 -1 -7 668.84 25.28
 4 -1 -7 519.7 41.05
 4 1 -7 409.66 38.09
 4 1 -7 423.92 31.83
 3 1 -7 62.86 16.22
 -3 1 7 70.37 10.44
 3 1 -7 77.5 19.22
 3 -1 -7 44.89 14.48
 2 -1 -7 720.68 42.9
 2 1 -7 631.64 43.42
 -2 1 7 728.59 34.05
 2 1 -7 740.19 43.08
 1 -1 -7 696.08 41.75
 1 1 -7 639.05 43.26
 1 1 -7 636.65 41.14
 0 1 -7 1776.25 71.38
 0 -1 -7 1682.46 63.71
 -1 1 -7 3331.27 99.67
 -1 -1 -7 3221.16 89.38
 -2 1 -7 1807.91 75.89
 -2 -1 -7 1868.76 70.4
 -3 -1 -7 794.07 47.88
 -3 1 -7 835.53 54.49
 -4 1 -7 687.67 50.67
 -4 -1 -7 660.35 45.69
 -5 -1 -7 765.6 52.01
 -5 1 -7 799.08 55.97
 -6 -1 -7 935.3 59.69
 -6 1 -7 912.66 63.26
 -7 -1 -7 439.47 43.76
 -7 1 -7 389.45 44.25
 -8 -1 -7 180.37 33.31
 -8 1 -7 216.39 34.32
 -8 -1 -7 246.26 35.63
 -9 -1 -7 298.82 43.55
 -10 -1 -7 583.25 62.17
 -10 1 -7 424.71 52.13
 -11 -1 -7 233.19 43.08
 -11 1 -7 257.38 44.12
 -12 1 -7 248.42 44.87
 -12 -1 -7 192.79 41.11
 -13 -1 -7 148.85 37.29
 -13 1 -7 249.61 46.96
 -14 1 -7 79.23 29.71
 -14 -1 -7 110.66 36.38
 -15 1 -7 98.23 33.54
 -15 -1 -7 118.02 36.7
 -16 1 -7 108.09 41.25
 -16 -1 -7 68.91 33.16
 -17 1 -7 90.02 34.5
 -17 -1 -7 22.59 23.61
 -18 1 -7 102.65 40.98
 -20 2 7 -39.29 37.96
 -19 2 7 99.86 43.81
 -19 -2 7 105.97 49.72
 -18 2 7 19.44 24.72
 -18 -2 7 -26.4 24.54
 -17 2 7 35.29 35.74
 -17 -2 7 10.44 23.23
 -16 2 7 1.13 24.65
 -16 -2 7 17.79 27.03
 -15 2 7 -3.54 27.32
 -15 -2 7 11.32 36.32
 -14 2 7 -7.69 19.8
 -14 -2 7 36.96 31.48
 -13 2 7 16.7 21.18
 -13 -2 7 11.54 24.47
 -12 2 7 7.18 17.56
 -12 -2 7 38.03 25.52
 -11 -2 7 -5.24 16.8
 -11 2 7 0.99 16.08
 -10 2 7 32.94 18.69
 -10 -2 7 -16.47 19.05
 -9 2 7 2.66 13.04
 -9 -2 7 13.75 18.76
 -8 2 7 3.83 11.38
 -8 -2 7 -14.94 17.86
 -7 -2 7 -8.35 15.13
 -7 2 7 6.83 10.65
 7 2 -7 5.67 13.98
 6 2 -7 20.64 16.34
 -6 -2 7 21.64 15.36
 -6 2 7 19.09 12.99
 6 2 -7 1.16 9.14
 5 2 -7 25.37 12.39
 5 2 -7 28.18 15.28
 4 2 -7 96.44 18.03
 4 -2 -7 71.67 17.97
 4 2 -7 119.61 24.22
 -3 2 7 13.53 5.29
 3 -2 -7 11.28 10.87
 3 2 -7 10.34 11.33
 3 2 -7 6 9.93
 2 2 -7 92.48 18.59
 2 -2 -7 82.64 15.3
 2 2 -7 85.27 19.14
 1 -2 -7 6.91 9.88
 1 2 -7 8.48 10.29
 1 2 -7 5.42 10.77
 0 2 -7 221.13 28.5
 0 -2 -7 187 21.22
 0 2 -7 172.35 25.42
 -1 -2 -7 42.81 12.53
 -1 2 -7 42.98 16.87
 -2 -2 -7 88.2 16.79
 -2 2 -7 80.45 21.45
 -3 -2 -7 65.22 15.11
 -3 2 -7 82.74 21.01
 -4 -2 -7 -2.88 8.53
 -4 2 -7 9.89 13.54
 -5 2 -7 65.43 21.76
 -5 -2 -7 67.02 18.62
 -6 2 -7 -8.32 16.67
 -6 -2 -7 10.17 11.54
 -7 -2 -7 7.52 13.16
 -7 -2 -7 10.89 10.45
 -7 2 -7 9.56 13.94
 -8 -2 -7 -11 16.53
 -8 2 -7 14.44 18.89
 -8 -2 -7 9.66 13.65
 -9 2 -7 41.81 20.48
 -9 -2 -7 17.48 19.19
 -10 -2 -7 63.79 28.95
 -11 -2 -7 39.5 21.7
 -12 -2 -7 -6.21 19.77
 -13 -2 -7 23.69 21.99
 -14 -2 -7 13.72 17.05
 -15 -2 -7 -1.87 19.67
 -16 -2 -7 57.02 33.65
 -17 -2 -7 86.88 38.84
 -20 3 7 9.9 23.51
 -19 3 7 -5 25.36
 -19 -3 7 53.65 41.55
 -18 3 7 61.13 31.73
 -18 -3 7 51.89 36.17
 -17 3 7 51.08 32.74
 -17 -3 7 89.35 42.37
 -16 3 7 148.64 43.26
 -16 -3 7 179.19 53.4
 -15 3 7 284.28 52.82
 -15 -3 7 171.71 49.6
 -14 3 7 378.46 58.96
 -14 -3 7 314.06 59.81
 -13 3 7 432.3 59.39
 -13 -3 7 453.23 68.51
 -12 3 7 382.95 52.86
 -12 -3 7 412.8 59.48
 -11 -3 7 478.63 63.7
 -11 3 7 465.7 54.61
 -10 3 7 441.89 50.04
 -10 -3 7 411.55 54.05
 -9 3 7 849.71 64.47
 -9 -3 7 890.94 73.87
 -8 3 7 639.4 53.05
 -8 -3 7 648.54 59.99
 7 3 -7 988.75 66.29
 -7 3 7 1022.82 62.53
 -7 -3 7 973.93 68.91
 -6 3 7 864.35 54.87
 6 3 -7 774.33 56.65
 -6 -3 7 822.06 60.87
 5 3 -7 740.12 52.14
 5 3 -7 789.97 55.7
 -5 -3 7 774.38 56.8
 4 3 -7 742.46 51.23
 4 3 -7 757.97 52.62
 3 -3 -7 1064.87 53.04
 3 3 -7 1029.81 59.32
 3 3 -7 1064.82 61.05
 2 -3 -7 456.05 32.58
 2 3 -7 454.97 39.54
 2 3 -7 388.79 38.96
 1 3 -7 1382.53 67.99
 1 -3 -7 1418.65 54.7
 1 3 -7 1322.23 69.18
 0 -3 -7 1214.87 49.17
 0 3 -7 1241.8 67.37
 0 3 -7 1159.75 62.86
 -1 3 -7 1148.71 64.16
 -1 -3 -7 1076.71 46.54
 -1 3 -7 1073.27 64.81
 -2 -3 -7 1161.43 49.73
 -2 3 -7 1186.19 67.52
 -3 3 -7 976.55 63.64
 -3 -3 -7 1109.37 50.66
 -4 -3 -7 873.47 47.86
 -4 3 -7 817.4 59.56
 -5 -3 -7 636.44 42.51
 -5 3 -7 599.87 51.79
 -6 3 -7 381.87 43.27
 -6 -3 -7 471.79 39.33
 -7 -3 -7 208.42 35.29
 -7 -3 -7 201.42 28.75
 -7 3 -7 205.57 35.22
 -8 -3 -7 454.65 51.39
 -8 -3 -7 453.51 43.63
 -8 3 -7 457.5 51.17
 -9 -3 -7 351.06 50.85
 -9 3 -7 359.44 49.49
 -9 -3 -7 319.46 39.25
 -10 -3 -7 323.12 48.93
 -10 3 -7 264.86 43.8
 -11 3 -7 330.81 49.45
 -11 -3 -7 333.1 52.38
 -12 -3 -7 170.49 41.37
 -13 -3 -7 194.94 44.13
 -14 -3 -7 154.39 42.13
 -15 -3 -7 55.6 28.4
 -16 -3 -7 90.38 38.27
 -17 3 -7 75.62 37.51
 -17 -3 -7 60.38 32.99
 -20 4 7 18.38 29.51
 -19 4 7 51.72 27.46
 -19 -4 7 -14.29 28.44
 -18 4 7 9.9 29.78
 -18 -4 7 30.7 35.82
 -17 4 7 -16.75 25.95
 -17 -4 7 29.09 31.51
 -16 4 7 -17.7 22.67
 -16 -4 7 28.89 33.69
 -15 -4 7 6.89 27.71
 -15 4 7 0.85 21.87
 -14 4 7 4.65 20.31
 -14 -4 7 61.53 38.46
 -13 4 7 10.71 19.56
 -13 -4 7 -10.13 22.45
 -12 4 7 5.52 15.83
 -12 -4 7 40.77 24.61
 -11 4 7 24.32 20.53
 -11 -4 7 58.52 27.98
 -10 -4 7 51.54 26.58
 -10 4 7 37.48 19.27
 -9 4 7 16.13 16.68
 -9 -4 7 39.74 22.74
 -8 4 7 -5.31 10.17
 -8 -4 7 -30.98 21.47
 7 4 -7 15.37 17.72
 -7 4 7 -2.44 10.18
 -7 -4 7 -12.05 13.79
 -6 4 7 18.69 13.66
 -6 -4 7 2.77 12.92
 6 4 -7 13.35 12.29
 5 4 -7 25.49 17
 -5 -4 7 19.57 14.12
 5 4 -7 12.93 12.92
 4 4 -7 101.13 23.69
 4 4 -7 163.01 25.97
 -4 4 7 121.38 8.86
 3 4 -7 32.58 17.35
 3 4 -7 80.75 21.35
 2 4 -7 4.24 16.86
 2 4 -7 34.15 16.01
 1 4 -7 59.47 20.44
 1 -4 -7 67.38 12.65
 1 4 -7 67.76 20.69
 0 -4 -7 204.08 19.53
 0 4 -7 198.15 30.9
 0 4 -7 195.72 29.52
 -1 4 -7 -6.06 14.8
 -1 -4 -7 4.57 6.48
 -1 4 -7 1.53 10.68
 -2 4 -7 80.34 23.28
 -2 -4 -7 93.61 13.64
 -2 4 -7 80.95 20.97
 -3 -4 -7 81.29 13.74
 -3 4 -7 55.65 21.94
 -4 -4 -7 2.52 7.41
 -4 4 -7 26.53 19.39
 -5 -4 -7 53.53 13.09
 -5 4 -7 39.17 18.78
 -6 -4 -7 -3.07 7.16
 -6 4 -7 -10.02 17.89
 -7 -4 -7 44.28 21.65
 -7 -4 -7 26.29 12.62
 -7 4 -7 4 15.15
 -8 -4 -7 -10.83 15.77
 -8 4 -7 23.99 19.17
 -8 -4 -7 -6.88 11.23
 -9 -4 -7 -3.01 15.37
 -9 -4 -7 -6.91 10.83
 -9 4 -7 18.03 20.45
 -10 -4 -7 -16.5 19.74
 -10 4 -7 -12.87 22.59
 -10 -4 -7 11.49 11.18
 -11 -4 -7 -2.17 16.88
 -11 4 -7 33.49 23.01
 -11 -4 -7 3.94 14.88
 -12 -4 -7 13.83 18.55
 -12 4 -7 -38.23 22.76
 -13 -4 -7 39.68 25.25
 -13 4 -7 50.47 29.6
 -14 4 -7 -9.01 23.01
 -14 -4 -7 7.08 27.1
 -15 -4 -7 36.38 23.55
 -15 4 -7 3.46 20.08
 -16 -4 -7 -7.17 26.41
 -16 4 -7 65.91 36.17
 -17 -4 -7 73.23 33.5
 -17 4 -7 -32.35 30.42
 -18 5 7 57.27 31.48
 -18 -5 7 80.86 42.62
 -17 5 7 143.32 41.84
 -17 -5 7 85.46 38.8
 -16 5 7 86.26 32.49
 -16 -5 7 144.2 46.67
 -15 -5 7 183.24 52
 -15 5 7 107.77 31.77
 -14 -5 7 123.11 43.27
 -14 5 7 122.07 34.03
 -13 -5 7 205.26 48.76
 -13 5 7 191.51 38.43
 -12 5 7 430.62 54.78
 -12 -5 7 444.08 64.36
 -11 5 7 512.68 56.26
 -11 -5 7 477.49 63.59
 -10 -5 7 489.38 61.72
 -10 5 7 513.35 52.95
 -9 -5 7 430.18 55.45
 -9 5 7 465.19 46.93
 -8 5 7 442.46 43.32
 -8 -5 7 490.21 56.19
 -7 5 7 599.35 45.69
 7 5 -7 577.28 52.11
 -7 -5 7 581.7 56.7
 6 5 -7 479.6 47.5
 -6 -5 7 496.97 50.14
 -6 5 7 456.44 37.67
 6 5 -7 515.48 52.31
 5 5 -7 496.3 45.77
 -5 5 7 539.54 38.91
 -5 -5 7 536.18 49.92
 5 5 -7 565.27 54.11
 -5 5 7 430.53 15.37
 -4 -5 7 777.49 57.28
 4 5 -7 769.49 55.59
 4 5 -7 812.91 63.67
 -4 5 7 757.02 30.18
 3 5 -7 596.28 48.29
 3 5 -7 623.05 55.63
 2 5 -7 695.65 51.36
 2 5 -7 766.29 61.43
 1 5 -7 1151.82 66.37
 1 5 -7 1160.62 74.91
 -1 5 7 1112.36 42.91
 0 5 -7 885.05 59.2
 0 5 7 926.08 36.19
 0 5 -7 943.06 69.14
 -1 5 -7 722.41 54.5
 -1 -5 -7 725.94 30.9
 -1 5 -7 776.33 62.95
 -2 -5 -7 547.81 26.91
 -2 5 -7 548.19 50.02
 -2 5 -7 598.94 55.75
 -3 -5 -7 719.24 32.8
 -3 5 -7 766.01 61.26
 -3 5 -7 871.84 68.84
 -4 -5 -7 807.37 37.82
 -4 5 -7 742.28 61.75
 -5 -5 -7 522.88 33.75
 -5 5 -7 462.78 50.02
 -6 -5 -7 264.32 26.23
 -6 5 -7 339.15 45.56
 -7 -5 -7 355.19 32.69
 -7 5 -7 386.29 50.28
 -8 -5 -7 412.51 50.52
 -8 -5 -7 419.92 37.83
 -8 5 -7 445.83 54.57
 -9 -5 -7 262.56 43.5
 -9 -5 -7 299.33 34.88
 -9 5 -7 270.73 46.81
 -10 -5 -7 143.92 34.43
 -10 -5 -7 123.81 24.56
 -10 5 -7 118.03 33.91
 -11 -5 -7 181.19 41.39
 -11 -5 -7 138.78 27.44
 -11 5 -7 159.69 40.81
 -12 -5 -7 107.94 33.17
 -12 5 -7 106.59 37.63
 -13 -5 -7 99.79 33.09
 -13 5 -7 146.59 39.64
 -14 -5 -7 168.48 45.14
 -14 5 -7 134.09 43.04
 -15 -5 -7 109.57 38.73
 -15 5 -7 126.62 40.82
 -16 -5 -7 78.5 32.58
 -16 5 -7 101.23 40.13
 -18 -6 7 -3.4 29.64
 -17 -6 7 8.01 29.5
 -16 -6 7 46.25 32.34
 -15 -6 7 49.35 32.9
 -14 6 7 10.98 15.32
 -14 -6 7 -57.45 36.07
 -13 -6 7 17.64 20.98
 -13 6 7 10.39 15.53
 -12 6 7 -6.56 12.63
 -12 -6 7 63.99 36.1
 -11 6 7 19.68 20.11
 -11 -6 7 23.38 23.72
 -10 6 7 5.87 12.1
 -10 -6 7 30.15 19.35
 -9 -6 7 22.12 19.62
 -9 6 7 14.13 14.01
 -8 6 7 -6.92 10.34
 -8 -6 7 12 15.53
 -7 6 7 -8.7 9.67
 -7 -6 7 -7.99 19.13
 7 6 -7 11.87 14.47
 -6 6 7 4.23 8.67
 -6 -6 7 -1 13.73
 6 6 -7 -8.79 16.54
 -5 6 7 2.09 3.68
 5 6 -7 -0.78 14.7
 -5 6 7 5.04 8.16
 -5 -6 7 3.18 11.32
 5 6 -7 2.58 11.04
 4 6 -7 -8.28 18.15
 -4 6 7 8.57 7.21
 -4 -6 7 12.21 12.18
 4 6 -7 10.46 12.34
 -4 6 7 14.9 10.13
 3 6 -7 62.02 23.72
 3 6 -7 78.56 22.15
 -3 -6 7 94.76 22.81
 2 6 -7 -3.05 19.11
 2 6 -7 6.86 10.73
 1 6 -7 8.77 18.94
 1 6 -7 18.7 12.11
 -1 6 7 13.69 5.12
 0 6 -7 7.34 16.66
 0 6 -7 -1.52 10.66
 -1 6 -7 10.69 16.06
 -1 6 -7 54.74 20.47
 -2 6 -7 1.79 18.14
 -2 6 -7 -6.41 14.51
 -3 6 -7 23.85 18.36
 -3 6 -7 1.64 14.67
 -4 6 -7 -21.6 17.81
 -4 6 -7 -17.6 16.21
 -5 6 -7 22.33 15.69
 -6 6 -7 24.66 16.96
 -7 6 -7 -22.22 19.51
 -8 -6 -7 33.32 20.25
 -8 6 -7 -7.75 16.79
 -9 -6 -7 7.7 16.77
 -9 6 -7 -18.33 22.98
 -10 -6 -7 -3.5 14.59
 -10 6 -7 20.36 22.86
 -11 -6 -7 14.33 18.13
 -11 6 -7 7.42 21.7
 -12 -6 -7 12.58 22.79
 -12 6 -7 38.38 30.15
 -13 -6 -7 -38.74 29.69
 -13 6 -7 -3.68 22.69
 -14 -6 -7 8.99 19.29
 -14 6 -7 22.46 25.93
 -15 -6 -7 -1.59 21.08
 -15 6 -7 36.44 24.85
 -16 -6 -7 -8.99 20.99
 -17 -7 7 89.53 43.57
 -16 -7 7 107.71 43.89
 -15 -7 7 109.89 41.31
 -14 -7 7 133.64 44.58
 -13 -7 7 116.89 41.52
 -12 -7 7 249.88 53.04
 -11 -7 7 289.88 52.88
 -10 -7 7 300.82 52.02
 -9 -7 7 299.46 49.85
 -8 -7 7 301.97 45.95
 -7 -7 7 262.89 41.04
 7 7 -7 237.14 36.3
 7 7 -7 278.65 46.38
 6 7 -7 247.31 40.95
 -6 7 7 381.37 30.57
 -6 -7 7 380.14 46.51
 6 7 -7 345.18 42.24
 5 7 -7 372.32 51.4
 -5 7 7 356.63 27.61
 -5 -7 7 331.23 41.8
 5 7 -7 318.04 39.72
 -5 7 7 372.91 27.53
 -4 7 7 545.53 31.91
 4 7 -7 495.74 47.68
 -4 7 7 554.05 36.71
 4 7 -7 641.04 65.11
 -4 -7 7 536.88 50.09
 -3 -7 7 698.78 54.91
 3 7 -7 655.11 52.46
 3 7 -7 722.36 69.14
 2 7 -7 710.95 56.86
 -2 -7 7 725.18 53.74
 2 7 -7 744.79 69.58
 1 7 -7 507.91 47.92
 1 7 -7 489.23 55.97
 0 7 -7 237.15 39.29
 0 7 -7 314.83 38.99
 -1 7 -7 334.37 48.34
 -1 7 -7 294.02 38.99
 -2 7 -7 418.39 46.25
 -2 7 -7 434.54 54.83
 -3 7 -7 688.59 60.24
 -3 7 -7 777.42 72.37
 -4 7 -7 579.49 57.89
 -4 7 -7 548.14 62.28
 -5 7 -7 292.82 43.01
 -6 7 -7 282.57 43.5
 -7 7 -7 356.48 50.49
 -8 7 -7 244.16 44.58
 -9 7 -7 220.79 43.96
 -10 -7 -7 101.16 31.41
 -10 7 -7 113.79 35.03
 -11 -7 -7 111.74 34.05
 -11 7 -7 78.12 30.14
 -12 -7 -7 123.18 35.77
 -12 7 -7 185.15 45.69
 -13 -7 -7 75.58 29.98
 -13 7 -7 87.18 36.78
 -14 -7 -7 129.72 39.71
 -14 7 -7 124.75 41.42
 -15 -7 -7 65.6 30.56
 -15 7 -7 65.8 34.48
 -17 -8 7 -3.06 23.38
 -16 -8 7 15.32 27.33
 -15 -8 7 7.19 28.34
 -14 -8 7 78.65 38.82
 -13 -8 7 24.19 28.78
 -12 -8 7 -1.84 22.93
 -11 -8 7 10.12 26.31
 -10 -8 7 4.09 21.23
 -9 -8 7 -6.82 20.49
 -8 -8 7 37.73 30.34
 8 8 -7 17.94 20.31
 -7 -8 7 57.64 25.17
 7 8 -7 15.55 17.96
 7 8 -7 -4.09 20.39
 6 8 -7 3.27 16.49
 -6 -8 7 -10.64 14.16
 6 8 -7 -12.12 10.87
 -5 -8 7 -9.19 14.13
 5 8 -7 -0.61 19.57
 5 8 -7 -10.46 11.64
 -4 -8 7 17.88 15.78
 4 8 -7 -3.28 18.22
 -4 8 7 -4.51 8.54
 4 8 -7 46.89 22.15
 -3 -8 7 2.58 13.22
 3 8 -7 -14.81 20.16
 3 8 -7 15.51 16
 -3 8 7 -2.76 8.76
 -2 -8 7 -14.48 12.88
 2 8 -7 1.57 10.92
 2 8 -7 10.62 19.1
 1 8 -7 -9.76 16.93
 -1 -8 7 -1.36 8.58
 1 8 -7 3.83 11.76
 0 8 -7 14.18 19.15
 0 8 -7 4.91 11.61
 -1 8 -7 -11.73 17.22
 -1 8 -7 -15.39 13.31
 -2 8 -7 9.63 17.16
 -2 8 -7 9.11 18.87
 -3 8 -7 53.61 28.57
 -3 8 -7 26.43 19.83
 -4 8 -7 11.72 23.32
 -4 8 -7 30.12 20.25
 -5 8 -7 30.65 22.01
 -5 8 -7 37.14 21.8
 -6 8 -7 -9.04 15.16
 -7 8 -7 12.17 18.56
 -8 8 -7 28.21 24.27
 -9 8 -7 4.66 18.47
 -10 8 -7 67.18 29.98
 -11 8 -7 -34.52 22.79
 -12 -8 -7 37.9 24.74
 -12 8 -7 -20.79 17.86
 -13 -8 -7 15.85 22.12
 -13 8 -7 11 25.44
 -14 -8 -7 18.19 25.47
 -14 8 -7 12.71 25.41
 -15 -8 -7 11.29 21.01
 -16 -9 7 106.07 48.46
 -15 -9 7 52.65 29.42
 -14 -9 7 30.67 29.57
 -13 -9 7 55.9 31.49
 -12 -9 7 187.34 49.47
 -11 -9 7 204.06 47.32
 -10 -9 7 110.64 37.9
 -9 -9 7 190.88 41.56
 9 9 -7 131.35 36.33
 -8 -9 7 98.14 30.83
 8 9 -7 130.91 38.18
 7 9 -7 98.05 34.32
 -7 -9 7 155.62 35.12
 6 9 -7 328.18 57.26
 6 9 -7 250.56 37
 -6 -9 7 330.44 46.18
 -5 -9 7 372.15 46.59
 5 9 -7 391.67 60.53
 5 9 -7 313.15 40.24
 -4 -9 7 324.44 41.21
 4 9 -7 312.76 52.92
 4 9 -7 394.81 45.79
 3 9 -7 548.6 52.46
 3 9 -7 486.5 64.75
 -3 9 7 437.1 43.33
 2 9 -7 424.13 46.38
 2 9 -7 568.62 68.66
 1 9 -7 304.78 38.85
 1 9 -7 378.58 56.85
 0 9 -7 169.46 39.69
 0 9 -7 201.02 34.16
 -1 9 -7 234.95 46.01
 -1 9 -7 266.56 39.31
 -2 9 -7 261.89 39.14
 -2 9 -7 412.14 59.42
 -3 9 -7 340.19 54.8
 -3 9 -7 257.59 41.39
 -4 9 -7 237.36 46.99
 -4 9 -7 274.39 43.13
 -5 9 -7 276.17 52.37
 -5 9 -7 296.25 46.3
 -6 9 -7 377.72 53.76
 -7 9 -7 226.64 43.86
 -8 9 -7 195.52 43.92
 -9 9 -7 115.22 34.08
 -10 9 -7 99.77 33.46
 -11 9 -7 70.93 30.33
 -12 9 -7 51.59 28.84
 -13 9 -7 34.21 26.74
 11 10 -7 2.13 21.58
 10 10 -7 -46.67 30.79
 9 10 -7 16.64 25.3
 8 10 -7 -12.29 23.48
 7 10 -7 43.98 32.21
 6 10 -7 -34.49 32.82
 5 10 -7 40.73 28.87
 4 10 -7 29.56 22.51
 3 10 -7 36.55 21.36
 3 10 -7 -20.12 24.05
 -2 10 7 -17.2 14.72
 2 10 -7 -3.61 13.68
 2 10 -7 14.23 26.44
 1 10 -7 48.22 22.49
 1 10 -7 25.91 21.13
 0 10 -7 14.49 21.55
 0 10 -7 20.4 14.54
 -1 10 -7 -14.26 23.47
 -1 10 -7 -13.79 14.85
 -2 10 -7 53.17 29.33
 -2 10 -7 14.45 17.02
 -3 10 -7 36.74 22.9
 -3 10 -7 11.28 17.53
 -4 10 -7 30.33 23.02
 -4 10 -7 10.86 18.68
 -5 10 -7 20.9 25.1
 -5 10 -7 3.67 17.86
 -6 10 -7 9.41 16.91
 -7 10 -7 60.39 27.66
 -8 10 -7 18.63 20.59
 -9 10 -7 -9.57 21.43
 -10 10 -7 44.13 27.21
 -11 10 -7 -23.52 25.05
 -12 10 -7 9.93 21.3
 11 11 -7 165.5 52.63
 10 11 -7 107.41 40.69
 9 11 -7 112.63 43.54
 8 11 -7 88.26 36.79
 7 11 -7 163.4 45.82
 6 11 -7 131.61 42.89
 5 11 -7 219.87 51.7
 4 11 -7 214.86 52.04
 3 11 -7 346.07 62.51
 2 11 -7 300.19 56.05
 1 11 -7 308.13 56.98
 0 11 -7 79.75 33.63
 -1 11 -7 206.19 48.09
 -2 11 -7 184.26 47.62
 -3 11 -7 85.87 39.2
 -4 11 -7 168.97 44.17
 -4 11 -7 105.52 32.5
 -5 11 -7 192.81 48.02
 -5 11 -7 179.86 38.87
 -6 11 -7 203.3 42.35
 -7 11 -7 233.73 46.99
 -8 11 -7 91.91 34.72
 -9 11 -7 39.99 25.84
 -10 11 -7 97.48 35.18
 -11 11 -7 15.31 25.32
 8 12 -7 111.77 44.71
 7 12 -7 -26.63 31.43
 6 12 -7 40.97 31.97
 5 12 -7 17.29 28.2
 4 12 -7 -22.9 25.7
 3 12 -7 61.89 32
 2 12 -7 59.95 35.12
 1 12 -7 -17.11 25.77
 0 12 -7 15.89 31.81
 -1 12 -7 0.67 21.82
 -2 12 -7 29.89 29.37
 -3 12 -7 86.95 37.74
 -4 12 -7 32.81 27.36
 -5 12 -7 5.53 22.69
 4 13 -7 116.9 43.3
 3 13 -7 135.97 44.28
 2 13 -7 118.09 40.58
 1 13 -7 178.1 50.74
 0 13 -7 134.02 43.03
 -1 13 -7 144.16 45.18
 -2 13 -7 181.6 50.8
 -3 13 -7 159.47 51.03
 -4 13 -7 77.16 37.03
 -5 13 -7 155.88 49.3
 -20 0 8 121.91 51.15
 -19 0 8 78.09 44.24
 -18 0 8 7.13 24.98
 -17 0 8 80.68 39.61
 -16 0 8 83.6 37.8
 -15 0 8 205.11 50.96
 -14 0 8 362.83 60.94
 -13 0 8 223.43 48.85
 -12 0 8 699.09 73.95
 -11 0 8 325.86 49.99
 -10 0 8 441.19 54.25
 -9 0 8 834.27 68.01
 -8 0 8 693.86 59.67
 8 0 -8 750.87 40
 7 0 -8 399.95 28.27
 -7 0 8 466.8 47.25
 6 0 -8 1340.92 50.42
 6 0 -8 1404.58 76.23
 5 0 -8 1586.48 76.97
 5 0 -8 1446.55 52.28
 4 0 -8 2044.14 84.74
 4 0 -8 2099.79 63.59
 3 0 -8 1803.71 76.67
 3 0 -8 2010.55 64.87
 2 0 -8 520.32 40.78
 1 0 -8 277.16 30.39
 0 0 -8 692.95 45.93
 -1 0 -8 1130.05 60.38
 -2 0 -8 1170.6 62.41
 -3 0 -8 883.73 55.27
 -4 0 -8 474.07 42.26
 -5 0 -8 1065.11 65.7
 -6 0 -8 1154.53 71.24
 -7 0 -8 424.66 46.27
 -8 0 -8 174.17 30.78
 -9 0 -8 292.98 42
 -10 0 -8 585.2 61.47
 -11 0 -8 238.82 42.57
 -12 0 -8 208.41 41.15
 -13 0 -8 121.92 37.38
 -14 0 -8 62.39 30.49
 -14 0 -8 96.48 33.3
 -15 0 -8 127.27 39.01
 -16 0 -8 65 30.29
 -17 0 -8 30.3 29.44
 -18 0 -8 28.79 23.11
 -20 1 8 41.81 35.44
 -19 1 8 23.09 32.67
 -19 -1 8 73.34 43.12
 -18 1 8 36.41 32.1
 -18 -1 8 74.8 41.94
 -17 1 8 -26.14 29.39
 -17 -1 8 -2.19 28.28
 -16 1 8 -19.95 20.94
 -16 -1 8 30.66 39.68
 -15 -1 8 85.6 38.58
 -15 1 8 38 32.78
 -14 1 8 16.32 23.6
 -14 -1 8 32.67 23.75
 -13 1 8 5.44 21.15
 -13 -1 8 40.03 24.37
 -12 1 8 8.9 23.78
 -12 -1 8 22.92 23.04
 -11 1 8 17.88 21.73
 -11 -1 8 -17.92 19.34
 -10 1 8 -8.24 18.32
 -10 -1 8 24.95 22.73
 -9 1 8 0.55 15.88
 -9 -1 8 -5.37 17.09
 9 -1 -8 6.89 5.6
 8 -1 -8 28.18 6.92
 -8 -1 8 2.43 14.07
 -8 1 8 7.78 14.26
 7 1 -8 6.57 9.41
 -7 -1 8 14.96 18.52
 -7 1 8 -12.87 14.56
 7 1 -8 -2.01 14.32
 7 -1 -8 -0.67 3.27
 6 -1 -8 -2.44 3.7
 6 1 -8 -0.68 8.85
 6 1 -8 16.18 16.83
 5 1 -8 -13.43 15.32
 5 -1 -8 0.15 11.46
 5 1 -8 15.19 9.98
 4 1 -8 3.04 9.9
 4 -1 -8 -4.67 12.02
 4 1 -8 -5.25 12.96
 3 1 -8 24.36 12.17
 3 -1 -8 35.19 13.97
 -3 1 8 11.87 6.32
 3 1 -8 17.89 11.52
 2 -1 -8 28.28 14.76
 2 1 -8 37.3 17.1
 2 1 -8 19.44 11.89
 1 -1 -8 35.98 14.03
 1 1 -8 31.61 14.98
 0 -1 -8 5.39 11.32
 0 1 -8 27.31 15.3
 -1 -1 -8 45.01 15.82
 -1 1 -8 14.59 11.72
 -2 -1 -8 69.73 16.87
 -2 1 -8 87.32 18.99
 -3 1 -8 31.49 17.04
 -3 -1 -8 16.6 9.46
 -4 -1 -8 4.04 9.85
 -4 1 -8 11.11 14.38
 -5 -1 -8 118.12 23.74
 -5 1 -8 96.74 25.64
 -6 -1 -8 11.59 14.02
 -6 1 -8 34.43 19.37
 -7 -1 -8 10.26 12.95
 -7 1 -8 23.97 17.72
 -8 1 -8 43.37 22.26
 -8 -1 -8 -9.12 13.72
 -9 -1 -8 -16.38 17.01
 -9 1 -8 29.2 20.35
 -10 1 -8 -2.36 16.2
 -10 -1 -8 20.25 17.83
 -11 -1 -8 56.84 26.71
 -11 1 -8 -2.36 19.1
 -11 -1 -8 19.59 20.16
 -12 -1 -8 -12.83 15.01
 -12 1 -8 -12.67 20.09
 -12 -1 -8 -3.81 16.53
 -13 -1 -8 18.26 16.46
 -13 -1 -8 7.56 16.6
 -13 1 -8 11.77 21.45
 -14 1 -8 40.26 27.71
 -14 -1 -8 4.88 19.06
 -14 -1 -8 20.62 19.42
 -15 -1 -8 16.79 19.65
 -15 -1 -8 24.27 24.18
 -15 1 -8 39.22 29.02
 -16 -1 -8 -18.4 26.86
 -16 1 -8 8.43 19.35
 -16 -1 -8 1.49 19.83
 -17 -1 -8 21.63 24.02
 -17 1 -8 -15.12 25.18
 -17 -1 -8 29.19 25.14
 -18 -1 -8 18.49 22.47
 -20 2 8 58.9 48.6
 -19 2 8 142.51 49.94
 -19 -2 8 45.38 33.64
 -18 2 8 26.22 27.37
 -18 -2 8 106.99 45.96
 -17 2 8 125.57 46.23
 -17 -2 8 194.71 56.18
 -16 2 8 156.5 45.11
 -16 -2 8 22.56 34.01
 -15 2 8 89.72 36.31
 -15 -2 8 176.94 51.92
 -14 2 8 189.68 45.48
 -14 -2 8 182.74 47.99
 -13 2 8 433.14 61.02
 -13 -2 8 385.5 60.56
 -12 -2 8 495.4 64.66
 -12 2 8 472.8 61.04
 -11 -2 8 537.92 63.94
 -11 2 8 647.83 66.31
 -10 2 8 714.66 65.34
 -10 -2 8 723.42 69.12
 -9 2 8 632.16 58.36
 -9 -2 8 608.48 60.63
 -8 2 8 739.85 58.52
 -8 -2 8 720.09 63.2
 7 2 -8 717.41 58.56
 -7 -2 8 728.97 61.01
 -7 2 8 777.53 57.35
 7 2 -8 799.14 51.87
 6 2 -8 663.41 54.13
 -6 -2 8 824.11 61.26
 6 2 -8 747.16 48.93
 5 -2 -8 1368.73 69.43
 5 2 -8 1232.74 70.43
 5 2 -8 1283.71 63.32
 4 -2 -8 1719.77 74.94
 4 2 -8 1514.29 75.03
 -4 2 8 1663.3 37.54
 4 2 -8 1699.46 72.6
 3 -2 -8 374.53 34.88
 3 2 -8 342.12 36.18
 -3 2 8 385.44 22.74
 3 2 -8 377.71 35.91
 2 2 -8 1311.75 67.74
 2 -2 -8 1398.14 62.14
 2 2 -8 1352.47 66.2
 -2 2 8 1367.75 48.59
 1 -2 -8 267.17 27.48
 1 2 -8 224.58 28.72
 1 2 -8 213.22 29.54
 0 -2 -8 1489.1 61.87
 0 2 -8 1456.97 72.91
 0 2 -8 1483.54 73.43
 -1 -2 -8 1262.82 58
 -1 2 -8 1347.72 70.76
 -2 -2 -8 1176.91 57.12
 -2 2 -8 1196.32 68.79
 -3 -2 -8 672.1 45.59
 -3 2 -8 678.54 52.28
 -4 -2 -8 708.04 47.56
 -4 2 -8 651.97 54.28
 -5 -2 -8 606.31 47.36
 -5 2 -8 601.02 53.72
 -6 -2 -8 903.48 59.5
 -6 2 -8 1013.84 71.86
 -7 2 -8 388.35 46.87
 -7 -2 -8 325.28 38.36
 -8 -2 -8 433.66 45.04
 -8 2 -8 443.07 52.36
 -9 -2 -8 195.72 33.41
 -9 2 -8 219.86 38.64
 -10 -2 -8 277.25 45.98
 -10 -2 -8 337.33 45.6
 -10 2 -8 347.11 51.21
 -11 -2 -8 305.17 50.84
 -11 2 -8 259.09 46.7
 -11 -2 -8 286.28 44.16
 -12 -2 -8 151.99 37.89
 -12 2 -8 156.93 39.01
 -12 -2 -8 172.37 36.91
 -13 -2 -8 127.08 40.01
 -13 2 -8 202.52 44.64
 -13 -2 -8 95.74 29.74
 -14 -2 -8 221.84 51.44
 -14 2 -8 190.92 47.55
 -14 -2 -8 100.41 30.69
 -15 -2 -8 106.15 39.28
 -15 2 -8 123.01 39.41
 -15 -2 -8 57.38 23.87
 -16 -2 -8 27.32 28.49
 -16 2 -8 56.65 33.41
 -16 -2 -8 98.91 34.28
 -17 -2 -8 24.26 33.09
 -17 2 -8 30.21 28.24
 -17 -2 -8 44.82 29.4
 -18 -2 -8 4.83 22.13
 -20 3 8 9.59 24.69
 -19 3 8 7.06 25.14
 -19 -3 8 44.31 37.99
 -18 3 8 3.48 27.45
 -18 -3 8 -6.51 26.88
 -17 3 8 -26.56 31.57
 -17 -3 8 68.36 43.07
 -16 3 8 -0.92 24.65
 -16 -3 8 -4.54 21.75
 -15 3 8 40.17 28.13
 -15 -3 8 -13.85 23.82
 -14 3 8 -22.7 25.44
 -14 -3 8 -10.93 25.6
 -13 3 8 65.64 30.42
 -13 -3 8 0.94 25.16
 -12 -3 8 30.33 28.31
 -12 3 8 77.56 29.61
 -11 3 8 82.24 28.34
 -11 -3 8 84.61 31.93
 -10 3 8 4.56 15.73
 -10 -3 8 25.39 23.77
 -9 3 8 20.3 15.57
 -9 -3 8 20.49 19.18
 -8 3 8 -6.5 13.43
 -8 -3 8 6.14 18.7
 8 3 -8 14.27 16.55
 -7 -3 8 14.98 18.05
 7 3 -8 5.13 15.53
 -7 3 8 9.22 13.04
 7 3 -8 -14.56 14.34
 6 3 -8 -2.91 12.46
 6 3 -8 -7.85 14.56
 -6 -3 8 -0.75 14.64
 -6 3 8 22.95 14.03
 5 3 -8 10.27 14.25
 5 3 -8 -23.2 16.94
 4 3 -8 -2.32 12.68
 4 3 -8 1.48 13.68
 -4 3 8 2.37 1.8
 3 -3 -8 36.63 13.05
 3 3 -8 18.62 13.81
 3 3 -8 35.02 14.79
 2 3 -8 -3.06 12.05
 2 -3 -8 8.36 9.42
 2 3 -8 -2.86 10.94
 1 -3 -8 17.17 9.77
 1 3 -8 13.28 15.47
 1 3 -8 -4.43 13.67
 0 3 -8 110.14 26.25
 0 -3 -8 74.31 15.06
 0 3 -8 96.19 22.29
 -1 3 -8 47.79 19.38
 -1 -3 -8 46.98 12.76
 -1 3 -8 33.17 16.35
 -2 -3 -8 51.19 14.42
 -2 3 -8 71.62 21.71
 -3 -3 -8 32.69 11.87
 -3 3 -8 5.95 12.88
 -4 -3 -8 2.97 8.05
 -4 3 -8 3.44 14.1
 -5 -3 -8 62 16.23
 -5 3 -8 49.47 24.72
 -6 -3 -8 -5.44 10.42
 -6 3 -8 -3.69 15.01
 -7 -3 -8 102.52 22.13
 -7 3 -8 101.04 27.45
 -8 -3 -8 1.72 10.33
 -8 3 -8 41.59 25.02
 -9 3 -8 72.63 28.02
 -9 -3 -8 57.68 19.37
 -10 -3 -8 23.89 23.15
 -10 -3 -8 -0.18 12.49
 -10 3 -8 18.16 20.81
 -11 -3 -8 3.78 18.45
 -11 -3 -8 -18.7 18.06
 -11 3 -8 2.75 20.61
 -12 -3 -8 43.86 25.49
 -12 3 -8 11.5 21
 -12 -3 -8 1.26 13.6
 -13 -3 -8 8.98 17.21
 -13 -3 -8 -11.18 15.1
 -14 -3 -8 -15.45 17.99
 -14 3 -8 49.87 32.37
 -14 -3 -8 45.87 27.17
 -15 -3 -8 -0.99 24.9
 -15 3 -8 16.86 26.15
 -15 -3 -8 31.2 21.34
 -16 -3 -8 21.81 28.19
 -16 3 -8 -4.98 20.27
 -16 -3 -8 15.59 23.11
 -17 3 -8 6.2 22.34
 -17 -3 -8 26.46 26.15
 -20 4 8 20.96 26.19
 -19 4 8 70.86 38.93
 -19 -4 8 101.2 47.71
 -18 4 8 27.48 21.64
 -18 -4 8 34.85 38.34
 -17 4 8 99.23 38.25
 -17 -4 8 69.11 38.06
 -16 4 8 73.22 30.25
 -16 -4 8 73.09 41.02
 -15 4 8 133.88 39.39
 -15 -4 8 99.46 37.69
 -14 4 8 247.73 48.94
 -14 -4 8 124.61 44.86
 -13 4 8 199.65 42.16
 -13 -4 8 158.7 44.93
 -12 4 8 323.96 48.55
 -12 -4 8 393.32 60.83
 -11 -4 8 348.9 55.53
 -11 4 8 434.11 53.15
 -10 4 8 636.87 60.2
 -10 -4 8 664.57 69.06
 -9 4 8 511.25 51.2
 -9 -4 8 670.9 67.18
 8 4 -8 574.06 55.58
 -8 4 8 674.29 55.18
 -8 -4 8 606.47 61.8
 -7 4 8 1009.7 63.13
 -7 -4 8 958.8 72.18
 7 4 -8 889.17 66.17
 7 4 -8 949.03 68.03
 -6 -4 8 850.45 66.2
 6 4 -8 720.44 58.23
 -6 4 8 747.29 52.79
 6 4 -8 715.89 57.98
 5 4 -8 628.26 52.91
 5 4 -8 634.61 54.71
 4 4 -8 688.83 54.73
 4 4 -8 734.37 57.54
 3 4 -8 549.9 50.31
 3 4 -8 540.8 47.56
 2 -4 -8 668.16 41.22
 2 4 -8 584.69 49.28
 2 4 -8 705.15 57.06
 1 -4 -8 752.25 41.7
 1 4 -8 600.22 49.34
 1 4 -8 772.14 59.41
 0 -4 -8 743.09 40.18
 0 4 -8 713.97 58.14
 0 4 -8 724.78 55.13
 -1 -4 -8 738.97 39.41
 -1 4 -8 714.96 55.57
 -1 4 -8 800.44 63.12
 -2 -4 -8 753.73 40.74
 -2 4 -8 756.95 58.52
 -2 4 -8 843.81 67
 -3 -4 -8 1076.24 49.88
 -3 4 -8 1096.36 71.94
 -4 -4 -8 729.88 43.82
 -4 4 -8 773.96 63.08
 -5 -4 -8 530.53 39.4
 -5 4 -8 524.67 53.51
 -6 -4 -8 301.26 32.53
 -6 4 -8 318.46 44.69
 -7 -4 -8 295.42 32.97
 -7 4 -8 268.9 41.83
 -8 -4 -8 457.77 44.28
 -8 4 -8 461.91 56.47
 -9 -4 -8 232.83 33.66
 -9 4 -8 281.02 47.13
 -10 -4 -8 218.58 44.46
 -10 -4 -8 165.83 30.94
 -10 4 -8 171.71 39.18
 -11 -4 -8 181.37 41.13
 -11 -4 -8 168.34 31.72
 -11 4 -8 164.93 42.29
 -12 -4 -8 287.14 52.87
 -12 -4 -8 187.05 34.25
 -12 4 -8 190.11 43.28
 -13 -4 -8 172.93 43.54
 -13 -4 -8 108.59 30.71
 -13 4 -8 96.17 36.04
 -14 -4 -8 110.64 38.56
 -14 -4 -8 55.81 23.83
 -14 4 -8 40.74 24.26
 -15 -4 -8 58.09 34.24
 -15 4 -8 27.1 24.26
 -16 -4 -8 49.69 33.45
 -16 4 -8 18.93 21.45
 -18 -5 8 -18.87 27.51
 -17 5 8 85.05 35.76
 -17 -5 8 63.53 40.06
 -16 -5 8 -3.33 25.82
 -16 5 8 -40.4 27.27
 -15 -5 8 6.09 21.48
 -15 5 8 8.9 18.36
 -14 5 8 36.56 23.75
 -14 -5 8 -3.13 22.75
 -13 5 8 8.83 16.8
 -13 -5 8 73.26 35.29
 -12 5 8 18.78 16.32
 -12 -5 8 17.23 26.48
 -11 -5 8 84.65 32.2
 -11 5 8 114.79 30.75
 -10 -5 8 -9.43 18.04
 -10 5 8 14.31 16.38
 -9 5 8 15.24 14.7
 -9 -5 8 15.17 20.52
 -8 5 8 43.76 16.71
 -8 -5 8 19.45 19.71
 8 5 -8 43.09 21.59
 7 5 -8 14.24 16.04
 -7 5 8 -3.25 11.44
 -7 -5 8 -14.7 15.43
 7 5 -8 13.12 15.22
 6 5 -8 -13.33 18.04
 -6 -5 8 9.47 16.08
 6 5 -8 7.02 13.1
 -6 5 8 -12.8 13
 5 5 -8 25.24 16.98
 5 5 -8 -10.01 13.29
 -5 -5 8 19.71 14.54
 4 5 -8 7.31 11.91
 4 5 -8 -12.64 16.42
 3 5 -8 -0.92 12.14
 3 5 -8 21.98 19.35
 2 5 -8 30.84 16.75
 2 5 -8 31.77 20.76
 1 5 -8 27.69 20.27
 1 5 -8 10.15 11.27
 0 5 -8 26.22 21.3
 0 -5 -8 4.18 6.9
 0 5 -8 19.17 14.64
 -1 5 -8 3.93 15.58
 -1 -5 -8 -6.48 5.92
 -1 5 -8 11.69 18.07
 -2 5 -8 5.99 18.6
 -2 -5 -8 21.5 8
 -2 5 -8 21.71 14.14
 -3 -5 -8 13.19 6.52
 -3 5 -8 9.02 15.95
 -3 5 -8 47.67 23.81
 -4 -5 -8 30.04 10
 -4 5 -8 32.4 20.49
 -5 -5 -8 9.17 7.97
 -5 5 -8 8.72 15.53
 -6 5 -8 -12.56 18.75
 -6 -5 -8 28.25 11.55
 -7 -5 -8 -4.68 7.88
 -7 5 -8 17.61 18.42
 -8 -5 -8 15.13 11.31
 -8 5 -8 -3.71 17.93
 -9 -5 -8 31.68 13.79
 -9 5 -8 67.85 29.73
 -10 5 -8 42.31 26.66
 -11 -5 -8 40.3 26.62
 -11 5 -8 28.13 25.89
 -12 -5 -8 88.06 34.26
 -12 5 -8 25.5 27.2
 -13 -5 -8 28.86 26.49
 -13 5 -8 52.97 31.27
 -14 -5 -8 121.97 41.55
 -14 5 -8 -17.12 27.66
 -15 -5 -8 -12.73 20.72
 -15 5 -8 9.53 23
 -16 -5 -8 -0.16 24.39
 -18 -6 8 35.75 34.72
 -17 -6 8 69.36 37.88
 -16 -6 8 114.47 49.57
 -15 -6 8 181.11 52.54
 -14 -6 8 144.19 45.72
 -13 6 8 193 38.47
 -13 -6 8 194.05 47.75
 -12 6 8 160.53 34.4
 -12 -6 8 136.27 39.99
 -11 6 8 215.44 36.47
 -11 -6 8 190.11 44.63
 -10 -6 8 239.96 46.78
 -10 6 8 289.89 40.28
 -9 -6 8 342.47 51.98
 -9 6 8 317.35 38.72
 -8 6 8 639.38 51.06
 -8 -6 8 666.97 67.05
 8 6 -8 576.35 57.58
 8 6 -8 668.33 67.1
 -7 6 8 744.26 51.69
 7 6 -8 768.65 65.02
 7 6 -8 741.26 68.48
 -7 -6 8 979.97 76.91
 6 6 -8 843.11 65.37
 -6 6 8 954.81 55.03
 -6 -6 8 801.84 67.12
 6 6 -8 820.73 72.35
 5 6 -8 527.07 51.68
 -5 -6 8 644.31 57.49
 -5 6 8 494.14 38.74
 -5 6 8 474.26 22.29
 5 6 -8 543.16 57.35
 4 6 -8 426.07 45.25
 4 6 -8 399.69 49.52
 -4 -6 8 497.09 49.29
 -4 6 8 493.48 28.62
 3 6 -8 441.39 45.34
 3 6 -8 423.39 50.94
 2 6 -8 573.92 51.56
 2 6 -8 659.27 63.24
 1 6 -8 698.76 57.6
 1 6 -8 550.38 57.85
 0 6 -8 582.8 53.44
 0 6 -8 537.29 58.52
 -1 6 -8 423.48 46
 -1 6 -8 360.92 49.37
 -2 6 -8 575.68 55
 -2 6 -8 521.24 57.8
 -3 6 -8 676.92 60.65
 -3 6 -8 817.43 73.76
 -4 6 -8 689.47 63.62
 -5 6 -8 274.92 45.24
 -6 6 -8 163.89 36.2
 -7 6 -8 229.11 40.46
 -8 6 -8 415.66 55.9
 -9 6 -8 277.5 48.07
 -10 6 -8 81.73 32.86
 -11 6 -8 147.38 40.34
 -12 -6 -8 138.83 36.61
 -12 6 -8 156.85 44.12
 -13 -6 -8 96.41 35.46
 -13 6 -8 76.51 33.39
 -14 -6 -8 65.36 32.39
 -14 6 -8 -2.34 28
 -15 -6 -8 22.53 29.2
 -15 6 -8 -0.16 23.58
 -17 -7 8 180.31 56.3
 -16 -7 8 -16.5 29.97
 -15 -7 8 16.17 32.51
 -14 -7 8 17.22 25.58
 -13 -7 8 16.22 24.71
 -12 -7 8 44.06 32.14
 -11 -7 8 -2.86 19.5
 -10 -7 8 -6.26 21.97
 -9 -7 8 31.79 21.29
 -8 -7 8 18.36 20.4
 8 7 -8 8.65 12.75
 8 7 -8 -11.07 16.58
 7 7 -8 16.88 20.85
 -7 -7 8 1.74 17.66
 7 7 -8 -4.12 13.4
 -6 7 8 22.4 11.63
 6 7 -8 -38 24.89
 -6 -7 8 0.08 14.71
 6 7 -8 23.98 18.04
 5 7 -8 -12.7 14.99
 -5 7 8 11.08 10.17
 5 7 -8 21.83 16.64
 -5 -7 8 -5.53 12.81
 -4 7 8 0.86 6.35
 -4 -7 8 10.42 11.72
 4 7 -8 -1.46 14.18
 -4 7 8 6.84 6.35
 4 7 -8 37 24.02
 3 7 -8 27.34 19.17
 -3 -7 8 -13.89 11.97
 3 7 -8 -24.1 24.72
 2 7 -8 48.89 21.22
 2 7 -8 42.28 25.95
 1 7 -8 20.14 21.03
 1 7 -8 42.73 20.66
 0 7 -8 41.13 23.84
 0 7 -8 3.91 12.47
 -1 7 -8 -10.69 20.09
 -1 7 -8 -3.81 12.65
 -2 7 -8 -7.03 18.26
 -2 7 -8 -5 14.01
 -3 7 -8 47.77 28.43
 -3 7 -8 -10.46 14.74
 -4 7 -8 75.16 28.41
 -4 7 -8 17.76 16.3
 -5 7 -8 54.72 23.98
 -6 7 -8 46.19 26.49
 -7 7 -8 11.54 19.2
 -8 7 -8 23.95 18.02
 -9 7 -8 20.3 24.15
 -10 7 -8 -26.78 22.71
 -11 7 -8 7.71 25.31
 -12 7 -8 50.63 30.35
 -13 7 -8 34.76 38.13
 -14 7 -8 60.61 33.74
 -16 -8 8 101.55 46.5
 -15 -8 8 75.75 36.05
 -14 -8 8 33.74 31.2
 -13 -8 8 33.41 28.02
 -12 -8 8 90.3 36.25
 -11 -8 8 168.83 44.54
 -10 -8 8 218.28 48.72
 9 8 -8 322.91 54.36
 -9 -8 8 237.64 46.09
 -8 -8 8 361.87 52.91
 8 8 -8 300.77 52.45
 -7 -8 8 465.81 57.15
 7 8 -8 408.95 59.34
 7 8 -8 396.16 48.53
 6 8 -8 473.17 62.43
 -6 -8 8 471.15 55.33
 6 8 -8 450.39 50.34
 -5 -8 8 421.28 49.69
 5 8 -8 450.01 49.44
 5 8 -8 482.66 63.06
 4 8 -8 244.54 37.09
 -4 -8 8 319.87 42.2
 4 8 -8 313.52 50.48
 -3 -8 8 287.53 38.97
 3 8 -8 393.13 46.08
 3 8 -8 399.31 55.81
 -2 -8 8 430.3 45.34
 2 8 -8 410.56 46.67
 2 8 -8 519.67 62.98
 1 8 -8 525.2 63.28
 1 8 -8 447.12 48.93
 0 8 -8 424.52 56.84
 0 8 -8 352.65 45.16
 -1 8 -8 413.04 57.35
 -1 8 -8 290.64 41.19
 -2 8 -8 332.44 52.58
 -2 8 -8 327.85 45.13
 -3 8 -8 370.37 48.5
 -3 8 -8 376.15 55.76
 -4 8 -8 290.8 44.24
 -4 8 -8 292.95 51.29
 -5 8 -8 189.31 38.14
 -6 8 -8 244.69 43.6
 -7 8 -8 235.78 46.33
 -8 8 -8 210.42 44.27
 -9 8 -8 173.19 41.85
 -10 8 -8 104.28 38.18
 -11 8 -8 94.84 36.8
 -12 8 -8 121.65 41.5
 -13 8 -8 138.85 43.37
 -16 -9 8 -24.88 36.7
 -15 -9 8 38.87 30.15
 -14 -9 8 2.48 25.13
 -13 -9 8 23.63 22.94
 -12 -9 8 42.41 31.38
 11 9 -8 9.56 28.19
 -11 -9 8 2.71 21.81
 -10 -9 8 14.35 22.71
 10 9 -8 -1.82 18.76
 9 9 -8 24.61 24.59
 -9 -9 8 68.17 31.4
 8 9 -8 25.81 26.31
 -8 -9 8 53.8 26.43
 -7 -9 8 0.97 16.26
 7 9 -8 6.54 22.82
 7 9 -8 -11.04 14.21
 -6 -9 8 -32.85 19.31
 6 9 -8 8.93 22.74
 6 9 -8 8.95 15.6
 -5 -9 8 27.59 20.11
 5 9 -8 7.19 15.22
 5 9 -8 44.59 26.04
 -4 -9 8 25.85 16.71
 4 9 -8 26.2 17.85
 4 9 -8 -2.96 13.32
 3 9 -8 26.87 20.21
 3 9 -8 26.67 20.65
 2 9 -8 42.88 22.04
 2 9 -8 -2.73 17.64
 1 9 -8 -14.75 19.33
 1 9 -8 12.97 17.92
 0 9 -8 -2.78 17.71
 0 9 -8 6.51 15.15
 -1 9 -8 99.42 34.9
 -1 9 -8 40.04 19.54
 -2 9 -8 13.36 26.34
 -2 9 -8 17.92 18.46
 -3 9 -8 -3.57 17.3
 -3 9 -8 -0.7 14.49
 -4 9 -8 32.61 21.59
 -4 9 -8 98.77 33.8
 -5 9 -8 53.79 22.87
 -6 9 -8 -14.02 18.18
 -7 9 -8 -4.12 18.94
 -8 9 -8 21.04 20.55
 -9 9 -8 25.65 24.64
 -10 9 -8 -7.99 21.85
 -11 9 -8 8.67 24.9
 -12 9 -8 70.87 37.7
 13 10 -8 62.57 34.43
 12 10 -8 27.62 28.2
 11 10 -8 95.27 37.68
 10 10 -8 185.57 49.88
 9 10 -8 209.57 51.97
 8 10 -8 118.95 40.33
 7 10 -8 333.95 60.57
 6 10 -8 200.45 49.1
 5 10 -8 274.59 55.15
 4 10 -8 171.84 33.47
 4 10 -8 273.08 54.11
 3 10 -8 231.92 37.57
 3 10 -8 208.41 46.37
 2 10 -8 283.45 42.7
 2 10 -8 312.88 57.51
 1 10 -8 319.64 56.74
 1 10 -8 311.43 43.99
 0 10 -8 319.43 58.71
 0 10 -8 326.05 45.42
 -1 10 -8 228.36 39.54
 -1 10 -8 151.69 39.42
 -2 10 -8 157.08 41.48
 -2 10 -8 197.04 39.05
 -3 10 -8 201.91 47.24
 -3 10 -8 138.52 34.46
 -4 10 -8 99.67 36.71
 -4 10 -8 187.84 40.41
 -5 10 -8 140.33 33.97
 -6 10 -8 96.93 31.75
 -7 10 -8 59.84 27.18
 -8 10 -8 53.56 26.62
 -9 10 -8 69.23 32.84
 -10 10 -8 104.67 38.83
 -11 10 -8 70.44 35.31
 11 11 -8 69.26 42.57
 10 11 -8 4.31 26.73
 9 11 -8 71.61 34.68
 8 11 -8 1.96 27.34
 7 11 -8 2.68 24.58
 6 11 -8 -10.91 25.09
 5 11 -8 -30.5 24.61
 4 11 -8 -17.15 24.67
 3 11 -8 15.79 25.63
 2 11 -8 22.04 30.09
 1 11 -8 -34.18 33.07
 0 11 -8 -24.12 20.45
 -1 11 -8 22.97 26.02
 -2 11 -8 -25.6 28.56
 -3 11 -8 -20.52 21.12
 -3 11 -8 26.01 29.82
 -4 11 -8 -1.22 19.62
 -4 11 -8 66.23 32.69
 -5 11 -8 4.05 18.46
 -6 11 -8 -18.25 20.42
 -7 11 -8 -22.14 18.58
 -8 11 -8 13.79 20.37
 -9 11 -8 35.13 25.78
 -10 11 -8 20.73 25.31
 8 12 -8 155.53 46.78
 7 12 -8 172.49 50.84
 6 12 -8 194.84 53.39
 5 12 -8 253.31 58.34
 4 12 -8 230.2 53.54
 3 12 -8 301.21 64.87
 2 12 -8 123.74 37.6
 1 12 -8 123.73 43.66
 0 12 -8 158.21 49
 -1 12 -8 155.93 47.23
 -2 12 -8 145.82 46.03
 -3 12 -8 141.73 45.64
 -4 12 -8 60.95 32.05
 2 13 -8 38.55 33.82
 1 13 -8 16.65 26.47
 0 13 -8 12.19 25.83
 -1 13 -8 19.92 25.93
 -2 13 -8 -50.18 38.55
 -19 0 9 23.14 31.87
 -18 0 9 52.99 35.85
 -17 0 9 57.16 39.45
 -16 0 9 43 34.53
 -15 0 9 -33.54 30.34
 -14 0 9 -0.19 24.68
 -13 0 9 -7.39 25.77
 -12 0 9 -6.55 21.2
 -11 0 9 6.24 19.37
 -10 0 9 -15.1 15.66
 10 0 -9 -3.65 6.36
 9 0 -9 0.31 6.94
 -9 0 9 7.89 17.1
 8 0 -9 2.68 6.46
 -8 0 9 -3.33 18.86
 7 0 -9 6.64 17.06
 -7 0 9 -20.75 18.59
 7 0 -9 -4.27 6.74
 6 0 -9 -4.06 6.31
 6 0 -9 -15.78 13.41
 5 0 -9 -2.04 5.95
 5 0 -9 4.4 12.25
 4 0 -9 21.18 14.58
 4 0 -9 -4.25 6.8
 3 0 -9 -10.98 12.4
 2 0 -9 -3.58 10.91
 1 0 -9 -3.96 11.59
 0 0 -9 9.63 11.71
 -1 0 -9 20.04 15
 -2 0 -9 -5.86 13.18
 -3 0 -9 -11.22 14.41
 -4 0 -9 -8.07 12.03
 -5 0 -9 8.35 12.98
 -6 0 -9 -28.35 19.45
 -7 0 -9 2.46 12.53
 -8 0 -9 15.86 16.19
 -9 0 -9 -0.41 14.03
 -10 0 -9 27.8 22.1
 -11 0 -9 22.63 19.81
 -12 0 -9 12.44 18.81
 -13 0 -9 13.72 25.78
 -14 0 -9 -14.91 18.54
 -15 0 -9 24.81 22.55
 -16 0 -9 6.49 25.22
 -17 0 -9 -2.31 20.57
 -20 1 9 85.13 46.69
 -19 1 9 17.75 29.85
 -19 -1 9 107.44 45.77
 -18 1 9 78.9 42.12
 -18 -1 9 39.76 28.49
 -17 1 9 112.36 46.36
 -17 -1 9 94.01 41.27
 -16 1 9 151.24 43.96
 -16 -1 9 97.24 38.21
 -15 1 9 163.98 46.68
 -15 -1 9 153.31 45.76
 -14 1 9 282.63 54.17
 -14 -1 9 208.31 51.14
 -13 -1 9 290.84 52.49
 -13 1 9 283.85 51.31
 -12 -1 9 558.67 67.11
 -12 1 9 577.13 66.91
 -11 1 9 272.27 45.55
 -11 -1 9 337.98 52.82
 -10 1 9 233.72 41.46
 -10 -1 9 205.58 40.52
 10 -1 -9 183.68 17.95
 -9 -1 9 342.3 47.14
 -9 1 9 302.26 44.61
 9 1 -9 344.59 33.5
 9 -1 -9 318.91 21.84
 -8 -1 9 420.76 49.02
 -8 1 9 433.35 48.44
 8 1 -9 453.09 37.1
 8 -1 -9 417.44 23.5
 7 1 -9 713.46 60.3
 -7 -1 9 599.73 56.59
 -7 1 9 712.82 59.07
 7 1 -9 653.14 43.29
 7 -1 -9 670.3 29.15
 6 1 -9 709.33 58.32
 6 -1 -9 739.07 57.32
 6 1 -9 706.41 44.72
 5 1 -9 876.33 61.8
 5 -1 -9 1022.46 63.96
 5 1 -9 923.9 50.39
 4 -1 -9 977.3 59.93
 4 1 -9 858.39 59.09
 -4 1 9 888.45 38.12
 4 1 -9 934.63 51.04
 3 -1 -9 1464.27 71.93
 3 1 -9 1439.78 73.98
 3 1 -9 1439.22 65.49
 2 -1 -9 1480.44 70.03
 2 1 -9 1478.49 74.55
 2 1 -9 1627.7 71.18
 1 -1 -9 1836.26 77.25
 1 1 -9 1973.56 85.02
 0 -1 -9 2072.51 81.82
 0 1 -9 2088.57 88.35
 -1 1 -9 1289.38 70.14
 -1 -1 -9 1239.96 64.12
 -2 -1 -9 883.6 55.56
 -2 1 -9 923.97 61.37
 -3 -1 -9 684.35 50.64
 -3 1 -9 669.68 54.03
 -4 -1 -9 524.09 46.39
 -4 1 -9 511.85 48.17
 -5 -1 -9 844.95 59.24
 -5 1 -9 849.1 64.25
 -6 -1 -9 594.15 52.56
 -6 1 -9 611.73 56.36
 -7 -1 -9 293.4 39.98
 -7 1 -9 241.91 38.95
 -8 -1 -9 97.58 24.65
 -8 1 -9 59.06 21.12
 -9 -1 -9 231.23 38.67
 -9 1 -9 221.26 37.68
 -10 -1 -9 458.59 53.54
 -10 1 -9 452.15 56.98
 -11 -1 -9 184.92 38.34
 -11 1 -9 273.42 46.55
 -12 1 -9 171.24 41.29
 -12 -1 -9 155.43 36.9
 -13 -1 -9 127.15 37.35
 -13 1 -9 79.02 31.97
 -14 -1 -9 109.59 34.07
 -14 1 -9 141.23 43.55
 -15 -1 -9 110.7 36.02
 -15 1 -9 65 29.97
 -16 -1 -9 31.33 25.6
 -16 1 -9 40.39 30.5
 -17 -1 -9 17.62 20.36
 -17 1 -9 17.89 22.78
 -20 2 9 90.18 42.4
 -19 2 9 53.81 32.03
 -19 -2 9 64.21 41
 -18 2 9 76.96 38.8
 -18 -2 9 34.89 30.84
 -17 2 9 -13.43 37.73
 -17 -2 9 10.32 22.81
 -16 2 9 3.05 27.29
 -16 -2 9 1.95 26.3
 -15 2 9 -21.11 26.35
 -15 -2 9 17.94 21.13
 -14 2 9 24.2 25.91
 -14 -2 9 3.09 23.64
 -13 -2 9 39.59 27.07
 -13 2 9 49.3 28.23
 -12 2 9 4.66 18.92
 -12 -2 9 4.87 20.78
 -11 2 9 -4.72 20.19
 -11 -2 9 -18.18 18.87
 -10 2 9 0.82 15.75
 -10 -2 9 -31.25 25.46
 -9 2 9 26.15 18.72
 -9 -2 9 20.32 19.08
 9 2 -9 17.53 14.47
 8 2 -9 28.78 14.33
 8 2 -9 -1.98 14.15
 -8 2 9 15.14 12.4
 7 2 -9 3.44 9.47
 7 2 -9 22.39 18.33
 -7 -2 9 11.66 18.03
 -7 2 9 -18.46 13.61
 6 2 -9 22.44 13.84
 6 2 -9 3.76 9.6
 5 2 -9 27.02 15.2
 5 -2 -9 28.27 14.39
 5 2 -9 25.6 13.24
 4 2 -9 -10.99 11.62
 -4 2 9 3.3 3.97
 4 -2 -9 1.09 12.67
 4 2 -9 -11.42 16.09
 -3 2 9 36.05 9.78
 3 2 -9 30.44 14.95
 3 -2 -9 12.57 12
 3 2 -9 15.43 13.9
 2 2 -9 21.9 13.91
 2 -2 -9 12.2 10.28
 2 2 -9 -5.11 13.57
 1 -2 -9 12.93 13.05
 1 2 -9 9.7 12.45
 1 2 -9 38.02 16.4
 0 -2 -9 -0.35 9.83
 0 2 -9 11.21 13.71
 -1 -2 -9 23.53 12.75
 -1 2 -9 40.25 19.83
 -2 -2 -9 38.9 13.8
 -2 2 -9 45.25 18.75
 -3 -2 -9 -3.44 9.47
 -3 2 -9 -6.62 14.64
 -4 -2 -9 -1.01 9.95
 -4 2 -9 -6.91 14.53
 -5 -2 -9 -11.02 13.28
 -5 2 -9 4.05 18.5
 -6 -2 -9 50.17 17.75
 -6 2 -9 20.26 17.43
 -7 -2 -9 94.85 24.12
 -7 2 -9 50.21 25.2
 -8 2 -9 27.31 21.53
 -8 -2 -9 -3.71 14.36
 -9 -2 -9 46.43 18.97
 -9 2 -9 52.37 25.37
 -10 -2 -9 25.87 20.7
 -10 2 -9 -4.47 18.04
 -11 -2 -9 -12.72 15.82
 -11 2 -9 -0.89 18.8
 -12 -2 -9 9.01 18.05
 -12 2 -9 18.85 24.27
 -13 -2 -9 -2.48 16.42
 -13 2 -9 4.06 16.58
 -14 -2 -9 -1.01 17.95
 -14 2 -9 27.24 24.23
 -15 -2 -9 31.65 24.41
 -15 2 -9 33.61 22.15
 -16 -2 -9 -16.31 21.28
 -16 2 -9 10.3 22.25
 -17 -2 -9 9.2 23.94
 -20 3 9 47.51 34.24
 -19 3 9 68.92 39.26
 -19 -3 9 91.58 42.05
 -18 3 9 8.06 22.19
 -18 -3 9 49.6 33.93
 -17 3 9 108.46 43.96
 -17 -3 9 80.33 48.59
 -16 3 9 212.65 52.48
 -16 -3 9 149.81 48.89
 -15 3 9 221.08 49.93
 -15 -3 9 230.35 56.28
 -14 3 9 234.62 46.73
 -14 -3 9 253.9 52.62
 -13 3 9 259.21 48.07
 -13 -3 9 174.66 43.83
 -12 -3 9 194.79 44.76
 -12 3 9 235.15 42.82
 -11 3 9 152.43 34.08
 -11 -3 9 111.7 34.55
 -10 3 9 227.61 38.92
 -10 -3 9 260.42 44.74
 -9 3 9 252.85 38.03
 -9 -3 9 180.07 38.13
 9 3 -9 265.23 36.07
 8 3 -9 583.4 57.77
 -8 -3 9 612.99 60.47
 -8 3 9 625.07 54.94
 8 3 -9 642.94 53.09
 7 3 -9 923.2 69.71
 -7 -3 9 1081.84 78.15
 -7 3 9 1043.83 68.39
 7 3 -9 978.8 65.01
 6 3 -9 863.9 64.56
 6 3 -9 929.33 61.91
 5 3 -9 1057.65 69.65
 5 3 -9 995.42 63.27
 4 3 -9 1154.69 71.47
 4 -3 -9 1225.94 66.09
 -4 3 9 1144.6 31.72
 4 3 -9 1251.12 71.45
 3 -3 -9 828.03 52.19
 3 3 -9 814.46 58.82
 3 3 -9 766.49 56.59
 -3 3 9 865.27 36.11
 2 -3 -9 1342.39 64.07
 2 3 -9 1349.72 75.03
 2 3 -9 1299.33 73.73
 1 -3 -9 904.14 51.27
 1 3 -9 960.78 63.69
 1 3 -9 982.95 64.99
 0 3 -9 816.6 59.88
 0 -3 -9 850.57 48.41
 0 3 -9 873.18 62.86
 -1 -3 -9 942.38 51.33
 -1 3 -9 840.9 61.01
 -2 -3 -9 916.56 51.85
 -2 3 -9 962.17 67.07
 -3 -3 -9 812.81 50.14
 -3 3 -9 857.68 65.35
 -4 -3 -9 825.67 52.36
 -4 3 -9 852.24 67.24
 -5 -3 -9 740.29 52.03
 -5 3 -9 602.72 58.11
 -6 -3 -9 348.08 37.77
 -6 3 -9 421.28 51.47
 -7 -3 -9 343.82 39.06
 -7 3 -9 332.29 46.5
 -8 -3 -9 302.79 38.38
 -8 3 -9 232.17 40.94
 -9 -3 -9 221.97 34.93
 -9 3 -9 221.8 42.09
 -10 -3 -9 259.31 39.98
 -10 3 -9 258.12 47.53
 -11 -3 -9 255.54 41.27
 -11 3 -9 232.28 47.71
 -12 -3 -9 132.16 34.35
 -12 3 -9 124.71 39.68
 -13 -3 -9 28.68 20.55
 -13 3 -9 75.17 28.66
 -14 -3 -9 69.21 26.19
 -14 3 -9 60.75 33.41
 -15 -3 -9 64.19 30.65
 -15 3 -9 73.19 32.39
 -16 -3 -9 37.12 26.46
 -16 3 -9 -8.95 23.46
 -20 4 9 26.83 37.18
 -19 4 9 -3.65 20.25
 -18 4 9 -30.24 29.66
 -18 -4 9 -24.04 30.08
 -17 -4 9 55.08 42.66
 -17 4 9 26.58 24.97
 -16 4 9 35.73 29.53
 -16 -4 9 29.38 31.26
 -15 4 9 21.88 19.73
 -15 -4 9 -25.25 29.06
 -14 4 9 58.77 29.03
 -14 -4 9 53.73 31.67
 -13 4 9 40.15 22.78
 -13 -4 9 56.68 33.38
 -12 -4 9 26.19 23.62
 -12 4 9 25.55 23.1
 -11 4 9 14.69 15.74
 -11 -4 9 43.05 25.68
 -10 4 9 18.8 16.48
 -10 -4 9 47.11 26.63
 -9 4 9 122.62 28.59
 -9 -4 9 46.43 23.26
 9 4 -9 95.54 25.67
 8 4 -9 12.62 13.8
 -8 4 9 71.53 20.39
 8 4 -9 67.06 24.54
 -8 -4 9 89.4 26.27
 7 4 -9 16.4 18.69
 7 4 -9 -0.22 12.46
 -7 -4 9 -0.75 16.11
 -7 4 9 -3.15 10.29
 6 4 -9 50.52 19.9
 6 4 -9 89.14 27.39
 -6 -4 9 61.93 23.91
 5 4 -9 179.1 32.24
 5 4 -9 113.39 26.06
 -4 4 9 56.76 7.45
 4 4 -9 60.93 22.01
 4 4 -9 62.14 21.71
 3 -4 -9 23.11 12.27
 3 4 -9 8.11 12.56
 3 4 -9 18.03 14.22
 2 4 -9 48.03 23.79
 2 -4 -9 11.86 9.48
 2 4 -9 4.29 12.01
 1 4 -9 -9.09 11.66
 1 4 -9 -2.74 17.19
 1 -4 -9 16.07 10.86
 0 4 -9 7.53 16.69
 0 -4 -9 0.6 6.64
 0 4 -9 0.68 13.78
 -1 -4 -9 28.14 10.87
 -1 4 -9 49.39 18.48
 -1 4 -9 24.43 15.91
 -2 4 -9 3.81 16.91
 -2 -4 -9 10.91 9.36
 -3 -4 -9 20.46 9.84
 -3 4 -9 -0.28 14.61
 -4 -4 -9 14.77 10.64
 -4 4 -9 20.23 18.51
 -5 -4 -9 7.51 9.97
 -5 4 -9 47.82 22.54
 -6 -4 -9 57.49 16.85
 -6 4 -9 60.84 23.5
 -7 -4 -9 11 9.81
 -7 4 -9 38.6 23.06
 -8 -4 -9 -1.49 11.26
 -8 4 -9 -3.46 20.79
 -9 -4 -9 23.66 15.39
 -9 4 -9 25.95 23.32
 -10 -4 -9 16.7 14.61
 -10 4 -9 35.21 25.42
 -11 -4 -9 2.45 13.55
 -11 4 -9 58.4 30.16
 -12 -4 -9 -5.35 13.45
 -12 4 -9 45.41 30.57
 -13 -4 -9 51.85 26.17
 -13 4 -9 3.81 21.05
 -14 4 -9 -3.09 17.54
 -15 4 -9 -8.55 24.34
 -16 4 -9 -5.2 19.1
 -18 -5 9 106.35 42.37
 -17 5 9 77.06 33.52
 -17 -5 9 68.47 34.86
 -16 5 9 58.94 32.11
 -16 -5 9 70.43 43.04
 -15 5 9 61.92 29.27
 -15 -5 9 112.19 45.27
 -14 5 9 167.61 41.21
 -14 -5 9 169.08 52.7
 -13 5 9 167.91 37.43
 -13 -5 9 158.88 46.13
 -12 -5 9 166.17 41.81
 -12 5 9 151.26 35.62
 -11 -5 9 323.36 55.82
 -11 5 9 248.89 43.46
 -10 5 9 180.79 33.37
 -10 -5 9 221.63 42.38
 -9 5 9 225.82 35.1
 -9 -5 9 276.31 47.25
 9 5 -9 222.62 37.93
 8 5 -9 284.28 44.78
 -8 5 9 298.55 38.06
 -8 -5 9 276.01 44.23
 8 5 -9 209.35 36.08
 7 5 -9 443.55 51.13
 7 5 -9 503.23 53.15
 -7 5 9 480.39 44.61
 -7 -5 9 460.86 55
 -6 -5 9 772.07 66.97
 6 5 -9 710.23 61.87
 -6 5 9 733.16 53.25
 6 5 -9 694.1 63.29
 5 5 -9 959.17 68.85
 -5 -5 9 919.3 70.28
 5 5 -9 992.11 74.63
 4 5 -9 1112.44 73.35
 4 5 -9 1158.1 79.37
 3 5 -9 872.54 64.37
 3 5 -9 905.38 70.27
 2 5 -9 687.13 57.35
 2 5 -9 698.46 63.06
 1 -5 -9 576.67 37.94
 1 5 -9 737.74 58.86
 1 5 -9 629.96 60.02
 0 -5 -9 522.41 34.55
 0 5 -9 528.79 51.04
 0 5 -9 553.74 57.08
 -1 -5 -9 746.03 40.11
 -1 5 -9 712.84 61.13
 -1 5 -9 736.51 66
 -2 -5 -9 746.57 40.39
 -2 5 -9 609.25 57.3
 -2 5 -9 596.15 60.28
 -3 -5 -9 559.32 36.06
 -3 5 -9 561.77 56.24
 -4 -5 -9 506.33 35.98
 -4 5 -9 454.1 52
 -5 -5 -9 302.75 29.86
 -5 5 -9 338.6 46.48
 -6 -5 -9 269.51 29.44
 -6 5 -9 231.97 42.71
 -7 -5 -9 389.45 37.45
 -7 5 -9 400.11 53.14
 -8 -5 -9 478.52 44.27
 -8 5 -9 429.29 59.24
 -9 5 -9 128.17 34.48
 -10 5 -9 139.73 39.58
 -11 5 -9 73.16 29.9
 -12 5 -9 231.88 51.56
 -13 5 -9 122.55 41.21
 -14 5 -9 95.75 41.13
 -15 5 -9 40.23 31.43
 -17 -6 9 41.85 40.53
 -16 -6 9 -5.26 25.88
 -15 -6 9 44.25 33.31
 -14 -6 9 29.77 25.94
 -13 6 9 21.04 20.92
 -13 -6 9 -7.76 24.81
 -12 6 9 -9.27 16.42
 -12 -6 9 9.3 24.34
 -11 -6 9 35.91 25.73
 -11 6 9 -8.12 12.9
 -10 -6 9 26.45 19.76
 10 6 -9 3.05 17.69
 -10 6 9 9.29 13.76
 -9 6 9 14.24 13.97
 -9 -6 9 52.01 25.82
 9 6 -9 4.4 15.99
 8 6 -9 8.47 19.25
 -8 6 9 4.98 11.63
 -8 -6 9 25.35 22.09
 8 6 -9 5.69 13.21
 7 6 -9 -2.41 17.9
 -7 6 9 8.45 12.71
 -7 -6 9 29.82 19.62
 7 6 -9 7.68 17.99
 6 6 -9 -1.44 18.38
 -6 -6 9 -4.85 14.69
 -6 6 9 32.64 14.2
 6 6 -9 -10.17 16.22
 5 6 -9 31.36 22.09
 5 6 -9 44.44 20.88
 -5 -6 9 54.03 23.53
 4 6 -9 4.62 15.87
 4 6 -9 32.78 22.79
 3 6 -9 -19.23 20.19
 3 6 -9 2.06 15.12
 2 6 -9 -14.07 19.31
 2 6 -9 -1.84 13.66
 1 6 -9 -0.51 16.28
 1 6 -9 -3.6 13.49
 0 6 -9 16 16.23
 0 6 -9 -13.41 20.58
 -1 6 -9 10.16 16.99
 -1 -6 -9 29.06 8.39
 -1 6 -9 28.27 15.74
 -2 6 -9 16.05 20.72
 -2 6 -9 12.45 12.97
 -3 6 -9 11.92 22.55
 -3 6 -9 -13.96 20.1
 -4 6 -9 21.58 19.35
 -5 6 -9 6.5 15.76
 -6 6 -9 -23.77 20.08
 -7 6 -9 13.9 22.2
 -8 6 -9 -3.39 19.25
 -9 6 -9 -3.39 19.57
 -10 6 -9 41.21 28.28
 -11 6 -9 12.71 19.62
 -12 6 -9 5.32 30.55
 -13 6 -9 23.31 26.59
 -14 6 -9 43.53 31.88
 -17 -7 9 141.45 54.15
 -16 -7 9 119.64 49.24
 -15 -7 9 59.96 37.17
 -14 -7 9 36.96 25.39
 -13 -7 9 98.64 39.29
 -12 -7 9 48.98 31.11
 -11 -7 9 259.38 54.07
 -10 -7 9 239.44 48.18
 10 7 -9 241.22 46.7
 9 7 -9 340.97 53.11
 -9 -7 9 376.47 56.97
 8 7 -9 251.68 45.41
 -8 -7 9 282.12 47.13
 8 7 -9 261.64 42.9
 7 7 -9 317.08 50.72
 -7 -7 9 386.02 51.67
 7 7 -9 293.49 42.2
 6 7 -9 380.56 53.62
 -6 -7 9 437.77 53.19
 6 7 -9 448.54 52.16
 -6 7 9 398.99 36.86
 5 7 -9 627.02 59.36
 -5 -7 9 630.15 61.05
 -5 7 9 680.49 45.81
 5 7 -9 729.92 72.24
 4 7 -9 594.6 57.1
 -4 -7 9 549.44 55.86
 4 7 -9 620.51 67.84
 3 7 -9 692.9 60.65
 3 7 -9 664.01 67.84
 2 7 -9 438.18 48.95
 2 7 -9 470.24 58.13
 1 7 -9 566.93 64.43
 1 7 -9 510.59 52.82
 0 7 -9 412.61 56.12
 0 7 -9 373.45 46.12
 -1 7 -9 427.86 49.85
 -1 7 -9 462.46 59.58
 -2 7 -9 436.33 58.1
 -2 7 -9 436.83 51.49
 -3 7 -9 512.98 62.7
 -3 7 -9 648.05 63.91
 -4 7 -9 375.56 51.24
 -5 7 -9 197.43 38.76
 -6 7 -9 180.56 39.15
 -7 7 -9 167.07 36.69
 -8 7 -9 217.32 44.69
 -9 7 -9 154.08 40.14
 -10 7 -9 65.49 29.38
 -11 7 -9 153 43.27
 -12 7 -9 148.46 45.12
 -13 7 -9 76.68 33.41
 -14 7 -9 42.52 32.84
 -16 -8 9 1.45 22.94
 -15 -8 9 28.5 32.8
 -14 -8 9 -8.17 23.24
 -13 -8 9 8.43 34.93
 -12 -8 9 8.23 27.14
 12 8 -9 11.66 24.71
 -11 -8 9 -9.27 20.34
 11 8 -9 43.36 27.48
 10 8 -9 -11.12 19.2
 -10 -8 9 38.27 27.3
 -9 -8 9 -23.4 24.96
 9 8 -9 25.98 20.82
 -8 -8 9 -20.14 20.23
 8 8 -9 16.29 21.82
 8 8 -9 22.89 21.23
 -7 -8 9 11.62 16.96
 7 8 -9 48.22 27.38
 7 8 -9 51.36 22.87
 -6 -8 9 -3.85 15.2
 6 8 -9 -9.23 15.5
 6 8 -9 -31.63 22.63
 -5 -8 9 -1.52 13.61
 5 8 -9 8.04 12.72
 5 8 -9 8.76 23.05
 -4 -8 9 15.04 15.8
 4 8 -9 22.46 18.69
 4 8 -9 3.58 19.46
 -3 -8 9 -1.13 11.78
 3 8 -9 15.68 16.15
 3 8 -9 5.28 20
 2 8 -9 2.63 14.66
 2 8 -9 -17.82 24.39
 1 8 -9 -1.54 17.39
 1 8 -9 2.1 14.67
 0 8 -9 -0.16 14.44
 0 8 -9 30.99 26.04
 -1 8 -9 2.33 14.15
 -1 8 -9 37.02 28.19
 -2 8 -9 48.74 23.65
 -2 8 -9 8.75 16.47
 -3 8 -9 52.79 32.23
 -3 8 -9 27.38 22.2
 -4 8 -9 50.65 28.99
 -4 8 -9 -7.34 18.25
 -5 8 -9 -6.61 16.18
 -6 8 -9 -16.08 20.29
 -7 8 -9 30.37 25.5
 -8 8 -9 58.78 33.1
 -9 8 -9 35.95 27.31
 -10 8 -9 33.21 26.99
 -11 8 -9 18.62 20.11
 -12 8 -9 45.26 30.88
 -13 8 -9 34.16 28.53
 -15 -9 9 61.59 38.5
 15 9 -9 109.44 40.24
 -14 -9 9 72.47 39.88
 14 9 -9 37.5 32.41
 -13 -9 9 9.12 33.95
 13 9 -9 18.01 27.74
 -12 -9 9 46.41 28.28
 12 9 -9 147.98 44.38
 11 9 -9 137.5 44.04
 -11 -9 9 140.49 43.21
 10 9 -9 185.79 48.74
 -10 -9 9 148.55 39.98
 9 9 -9 242.21 51.68
 -9 -9 9 304.18 53.17
 -8 -9 9 280.95 49.61
 8 9 -9 286.75 54.85
 -7 -9 9 330.78 51.19
 7 9 -9 329.55 56.83
 7 9 -9 290.69 45.28
 -6 -9 9 408.23 53.98
 6 9 -9 347.74 47.87
 6 9 -9 327.74 56.8
 -5 -9 9 355.7 48.91
 5 9 -9 439.24 51.61
 5 9 -9 506.16 69.39
 -4 -9 9 402.8 49.79
 4 9 -9 346.45 47.79
 4 9 -9 366.74 59.5
 -3 -9 9 225.71 36.33
 3 9 -9 334.12 46.58
 3 9 -9 251.37 49.51
 2 9 -9 289.33 43.08
 2 9 -9 265.58 51.28
 1 9 -9 231.59 47.15
 1 9 -9 274.97 42.79
 0 9 -9 267.81 50.81
 0 9 -9 264.63 41.91
 -1 9 -9 295.97 45.64
 -1 9 -9 206.03 43.88
 -2 9 -9 377.19 59.81
 -2 9 -9 299.48 45.25
 -3 9 -9 357.32 58.86
 -3 9 -9 237.3 42.58
 -4 9 -9 243.6 51.27
 -4 9 -9 293.18 47.11
 -5 9 -9 151.08 39.34
 -6 9 -9 162.77 36.56
 -7 9 -9 172.66 40.9
 -8 9 -9 147.56 39.73
 -9 9 -9 37.88 27.63
 -10 9 -9 106.61 38.58
 -11 9 -9 21.61 22.62
 -12 9 -9 79.64 33.78
 13 10 -9 6.89 25.14
 12 10 -9 15.58 25.37
 11 10 -9 9.48 21.02
 10 10 -9 -36.54 27.88
 9 10 -9 -50.11 30.15
 8 10 -9 48.45 34.89
 7 10 -9 27.05 28.65
 6 10 -9 46.58 31.99
 5 10 -9 -11.57 17.33
 5 10 -9 3.32 23.03
 4 10 -9 7.05 16.57
 4 10 -9 29.77 26.87
 3 10 -9 -44.11 22.07
 3 10 -9 -0.73 19.37
 2 10 -9 48.88 31.67
 2 10 -9 38.44 22.02
 1 10 -9 -48.82 30.94
 1 10 -9 6.25 15.02
 0 10 -9 10.91 23.37
 0 10 -9 -0.76 14.01
 -1 10 -9 22.99 16.43
 -1 10 -9 6.64 16.83
 -2 10 -9 69.59 35.47
 -2 10 -9 19.99 19.28
 -3 10 -9 1.02 25.87
 -3 10 -9 64.37 28.81
 -4 10 -9 -4.3 22.12
 -4 10 -9 73.6 32.3
 -5 10 -9 30.91 24.05
 -6 10 -9 0.35 18.55
 -7 10 -9 34.61 27.38
 -8 10 -9 -10.27 22.24
 -9 10 -9 7.95 20.34
 -10 10 -9 -5.05 21.39
 -11 10 -9 30.84 27.48
 10 11 -9 106.16 41.64
 9 11 -9 287 61.44
 8 11 -9 144.9 46.16
 7 11 -9 103.84 39.86
 6 11 -9 77.25 34.23
 5 11 -9 144.6 45.52
 4 11 -9 256.09 58.85
 3 11 -9 254.96 54.51
 2 11 -9 240.72 56.48
 1 11 -9 267.84 58.03
 0 11 -9 324.06 62.45
 -1 11 -9 191.45 38.16
 -1 11 -9 216.64 53.02
 -2 11 -9 90.08 41.05
 -2 11 -9 115.82 33.04
 -3 11 -9 125.58 42.4
 -3 11 -9 117.83 33.97
 -4 11 -9 87.56 30.03
 -4 11 -9 213.17 54.89
 -5 11 -9 184.87 43.23
 -6 11 -9 122.77 35.5
 -7 11 -9 103.85 34.46
 -8 11 -9 149.6 43.38
 -9 11 -9 84.2 34.28
 7 12 -9 6.55 23.99
 6 12 -9 10.08 23.3
 5 12 -9 -20.07 21.78
 4 12 -9 34.31 28.39
 3 12 -9 -25.12 29.92
 2 12 -9 54.6 32.93
 1 12 -9 -21.51 24.32
 0 12 -9 -20.21 24.91
 -1 12 -9 35.57 29
 -2 12 -9 104.41 42.46
 -3 12 -9 53.97 34.74
 -4 12 -9 41.23 30.48
 -19 0 10 89.33 48.05
 -18 0 10 110.8 50.93
 -17 0 10 91.87 36.91
 -16 0 10 261.21 59.75
 -15 0 10 436.28 70.54
 -14 0 10 102.54 40.2
 -13 0 10 396.27 61.82
 -12 0 10 368.77 56.66
 11 0 -10 162.28 21.89
 -11 0 10 161.5 35.83
 -10 0 10 234.93 41.21
 10 0 -10 169.21 21.75
 9 0 -10 203.3 22.6
 -9 0 10 221.51 37.79
 -8 0 10 267.36 41.22
 8 0 -10 279.17 25.72
 7 0 -10 873.32 67.55
 7 0 -10 832.81 43.68
 6 0 -10 535.64 51.83
 6 0 -10 513.55 34.89
 5 0 -10 1099.31 70.23
 5 0 -10 1241.12 54.91
 4 0 -10 1829.59 88.48
 3 0 -10 1543.03 79.01
 2 0 -10 1515.22 77.34
 1 0 -10 538.83 46.36
 0 0 -10 689.87 52.58
 -1 0 -10 673.92 52.43
 -2 0 -10 1591.41 81.88
 -3 0 -10 2109.48 95.37
 -4 0 -10 1243.63 75.93
 -5 0 -10 840.01 64.84
 -6 0 -10 278.86 39.95
 -7 0 -10 122.75 28.3
 -8 0 -10 136.57 31.72
 -9 0 -10 214.33 40.11
 -10 0 -10 273.74 45.36
 -11 0 -10 195.17 41.96
 -12 0 -10 98.75 34.44
 -13 0 -10 113.34 32.95
 -14 0 -10 49.11 29.26
 -15 0 -10 31.67 23.82
 -16 0 -10 1.44 21.01
 -17 0 -10 24.92 29.04
 -19 1 10 74.52 42.38
 -19 -1 10 4 27.57
 -18 1 10 17.89 31.07
 -18 -1 10 16.67 33.52
 -17 1 10 -17.81 23.14
 -17 -1 10 43.37 33.89
 -16 1 10 55.99 36.98
 -16 -1 10 27.83 38.85
 -15 1 10 -20.5 26.97
 -15 -1 10 42.75 36.51
 -14 1 10 -2.99 19.35
 -14 -1 10 -13.98 23.34
 -13 1 10 69.29 33.02
 -13 -1 10 44.66 32.02
 -12 1 10 11.81 23.29
 -12 -1 10 -17.22 22.34
 12 1 -10 18.38 12.81
 11 1 -10 6.86 8.82
 -11 1 10 39.88 22.7
 -11 -1 10 48.88 29.74
 10 1 -10 1.4 7.52
 -10 -1 10 37.29 24.11
 -10 1 10 -39.86 24.18
 9 1 -10 24.7 12.81
 -9 -1 10 23.74 21.58
 -9 1 10 -13.15 17.33
 9 -1 -10 4.73 4.82
 8 1 -10 15.55 19.47
 -8 -1 10 -1.44 15.22
 8 1 -10 16.66 11.21
 -8 1 10 14.79 16.21
 8 -1 -10 8.54 5.14
 7 1 -10 39.64 18.64
 7 1 -10 71.86 15.83
 6 1 -10 26.8 12.46
 6 1 -10 -22.32 20.28
 6 -1 -10 -6.74 13.32
 5 -1 -10 34.7 17.31
 5 1 -10 22.88 16.81
 5 1 -10 40.6 14.34
 4 1 -10 4.47 10.82
 4 -1 -10 -1.88 15.14
 4 1 -10 -2.81 15.2
 3 -1 -10 42.52 15.71
 3 1 -10 70.58 21.39
 3 1 -10 92.83 20.24
 2 -1 -10 4.54 11.15
 2 1 -10 32.94 19.01
 1 -1 -10 63.91 19.63
 1 1 -10 34.42 18.94
 0 -1 -10 0.65 10.48
 0 1 -10 7.36 13.49
 -1 -1 -10 -8.7 13.49
 -1 1 -10 19.68 16.91
 -2 -1 -10 7.9 11.89
 -2 1 -10 11.8 17.77
 -3 -1 -10 4.85 14.26
 -3 1 -10 12.9 15.48
 -4 -1 -10 -2.12 14.46
 -4 1 -10 38.63 20.54
 -5 -1 -10 13.46 14.55
 -5 1 -10 11.01 18.18
 -6 -1 -10 21.12 14.91
 -6 1 -10 23.89 14.43
 -7 -1 -10 15.97 15.5
 -7 1 -10 -5.15 15.45
 -8 -1 -10 2.44 14.65
 -8 1 -10 -26.04 18.41
 -9 -1 -10 2.34 16.16
 -9 1 -10 -20.18 20.49
 -10 -1 -10 10.14 17.56
 -10 1 -10 10.78 21.37
 -11 -1 -10 19.33 22.44
 -11 1 -10 -16.06 17.54
 -12 -1 -10 20.1 21.55
 -12 1 -10 15.9 26.76
 -13 -1 -10 36.84 29.17
 -13 1 -10 -11.59 17.39
 -14 -1 -10 14.2 21.29
 -14 1 -10 27.01 26.28
 -15 -1 -10 13.43 21.85
 -15 1 -10 18.89 24.17
 -16 -1 -10 47.41 28.01
 -16 1 -10 6.44 21.84
 -17 -1 -10 18.79 24.61
 -19 2 10 79.22 44.9
 -19 -2 10 -9.52 33.85
 -18 2 10 66.25 38.74
 -18 -2 10 -5.21 27.58
 -17 2 10 44.74 32.99
 -17 -2 10 140.63 49.26
 -16 2 10 53.98 30.59
 -16 -2 10 82.81 38.59
 -15 2 10 213.63 47.81
 -15 -2 10 263.24 59.51
 -14 2 10 292.41 56.93
 -14 -2 10 281.46 56.56
 -13 2 10 227.67 46.68
 -13 -2 10 286.45 54.13
 -12 2 10 462.45 60.27
 -12 -2 10 456.07 65.55
 -11 2 10 314.97 48.03
 -11 -2 10 228.6 43.58
 11 2 -10 282.02 35.85
 10 2 -10 225.91 31.5
 -10 2 10 280.12 43.89
 -10 -2 10 189.53 41.16
 9 2 -10 132.56 24.67
 -9 2 10 148.38 33.05
 -9 -2 10 162.04 34.56
 -8 2 10 172.24 31.81
 8 2 -10 234.37 38.86
 8 2 -10 170.83 27.57
 -8 -2 10 157.23 34.8
 7 2 -10 205.08 37.72
 7 2 -10 227.89 30.27
 -7 -2 10 269.85 42.31
 6 -2 -10 619 53.8
 6 2 -10 626.1 57.05
 6 2 -10 623.02 48.66
 5 -2 -10 1267.81 73.5
 5 2 -10 1276.52 78.57
 5 2 -10 1359.13 70.82
 4 -2 -10 1621.2 80.59
 4 2 -10 1709.83 88.37
 -4 2 10 1608.96 49.93
 4 2 -10 1653.76 78.2
 3 -2 -10 2129.18 89.21
 3 2 -10 2292.99 99.68
 3 2 -10 2073.7 88.58
 2 -2 -10 1297.97 67.68
 2 2 -10 1338.68 76.33
 2 2 -10 1340.15 73.25
 1 -2 -10 644.42 47.44
 1 2 -10 677.08 55.08
 1 2 -10 669.47 53.39
 0 -2 -10 802.05 53.48
 0 2 -10 819.36 61.44
 -1 -2 -10 818.51 53.43
 -1 2 -10 853.63 63.63
 -2 -2 -10 1093.42 62.79
 -2 2 -10 1075.68 72.32
 -3 -2 -10 1499.64 75.55
 -3 2 -10 1420.11 83.82
 -4 -2 -10 926.83 61.6
 -4 2 -10 865.72 67.7
 -5 -2 -10 612.02 52.22
 -5 2 -10 655.11 60.68
 -6 -2 -10 377.51 42.77
 -6 2 -10 459.46 53.4
 -7 -2 -10 202.85 33.36
 -7 2 -10 194.45 36.66
 -8 -2 -10 135.3 28.46
 -8 2 -10 138.34 31.82
 -9 -2 -10 152.27 31.91
 -9 2 -10 195.05 41.48
 -10 -2 -10 124.07 30.02
 -10 2 -10 238.88 44.87
 -11 -2 -10 174.23 37.65
 -11 2 -10 166.13 40.28
 -12 -2 -10 121.18 31.23
 -12 2 -10 237.59 50.64
 -13 -2 -10 101.19 31.07
 -13 2 -10 104.42 38.52
 -14 -2 -10 117.87 35.91
 -14 2 -10 99.52 37.14
 -15 -2 -10 101.75 34.14
 -15 2 -10 69.24 32.82
 -16 -2 -10 21.25 25.51
 -16 2 -10 104.07 38.36
 -17 -2 -10 63.88 33.72
 -19 3 10 92.01 46.68
 -18 3 10 10.97 32.16
 -18 -3 10 37.08 30.12
 -17 3 10 77.53 40.31
 -17 -3 10 44.35 31.49
 -16 3 10 44.78 33.4
 -16 -3 10 -13.92 26.78
 -15 3 10 -43.96 31.14
 -15 -3 10 -18.44 21.03
 -14 3 10 12.04 18.76
 -14 -3 10 5.39 21.85
 -13 -3 10 40.47 30.89
 -13 3 10 -0.5 19.51
 -12 3 10 43.29 23.75
 -12 -3 10 16.44 20.05
 -11 3 10 44.27 20.46
 -11 -3 10 20.68 16.58
 11 3 -10 55.93 23.06
 10 3 -10 -1.99 12.16
 -10 3 10 9.04 17.36
 -10 -3 10 11.48 17.96
 9 3 -10 112.08 25.09
 -9 3 10 127.67 29.27
 -9 -3 10 180.62 37.87
 8 3 -10 108.2 25.47
 -8 -3 10 125.85 32.98
 -8 3 10 105.09 26.17
 8 3 -10 154.02 35
 7 3 -10 39.26 22.65
 7 3 -10 41.49 16.92
 -7 -3 10 30.36 22.98
 -7 3 10 14.49 13.03
 6 3 -10 2.59 12.77
 6 3 -10 -3.65 14.57
 5 3 -10 10.85 13.96
 5 3 -10 30.86 20.19
 4 3 -10 31.69 17.09
 4 -3 -10 29.78 16.17
 4 3 -10 29.39 19.49
 -4 3 10 7.77 4.83
 3 -3 -10 -4.54 9.83
 3 3 -10 6.51 15.38
 3 3 -10 33.07 21.34
 2 3 -10 35.89 19.35
 2 -3 -10 37.11 15.72
 2 3 -10 11.19 14.41
 1 -3 -10 28.61 13.8
 1 3 -10 17.58 15.86
 1 3 -10 -14.06 18.63
 0 3 -10 45.75 20.11
 0 -3 -10 14.65 11.92
 0 3 -10 49.34 22.02
 -1 -3 -10 30.93 13.09
 -1 3 -10 3.55 15.08
 -2 -3 -10 15.7 12.23
 -2 3 -10 11.3 16.05
 -3 -3 -10 17.05 12.33
 -3 3 -10 -2.57 15.68
 -4 -3 -10 -4.36 9.55
 -4 3 -10 -33.52 24.07
 -5 -3 -10 16.94 14.88
 -5 3 -10 11.42 16.77
 -6 -3 -10 32.87 16.2
 -6 3 -10 43.13 20.34
 -7 -3 -10 3.3 13.73
 -7 3 -10 -16.59 20.39
 -8 -3 -10 7.69 14.38
 -8 3 -10 0.14 18.49
 -9 -3 -10 6.91 12.26
 -9 3 -10 -10.48 15.55
 -10 -3 -10 2.74 14.06
 -10 3 -10 30.35 27.06
 -11 -3 -10 41.76 22.19
 -11 3 -10 21.18 21.51
 -12 -3 -10 34.58 20.96
 -12 3 -10 -7.47 21.08
 -13 -3 -10 12.95 17.2
 -13 3 -10 56.02 34.37
 -14 -3 -10 5.42 16.81
 -14 3 -10 28.2 27.3
 -15 -3 -10 1.38 17
 -15 3 -10 14.67 22.19
 -19 4 10 68.1 34.6
 -18 4 10 18.42 23.79
 -18 -4 10 28.99 30.17
 -17 4 10 73.69 36.94
 -17 -4 10 98.17 42.13
 -16 4 10 99.13 41.59
 -16 -4 10 152.6 50.13
 -15 4 10 167.89 42.63
 -15 -4 10 131.63 41.68
 -14 4 10 251.32 49.63
 -14 -4 10 321.28 65.06
 -13 -4 10 311.42 59.99
 -13 4 10 330.59 54.43
 -12 4 10 286.79 48.51
 -12 -4 10 237.29 50
 -11 4 10 360.08 50.63
 -11 -4 10 307.68 54.27
 11 4 -10 388.58 49.82
 10 4 -10 331.29 44.88
 -10 4 10 363.42 48.67
 -10 -4 10 409.23 59.74
 9 4 -10 126.78 30.31
 -9 4 10 146.45 31.26
 -9 -4 10 96.94 29.27
 9 4 -10 142.8 35.08
 8 4 -10 164.73 33.14
 8 4 -10 185.6 37.77
 -8 -4 10 157.75 34.51
 -8 4 10 196.9 32.45
 7 4 -10 264.28 38.7
 7 4 -10 197.76 36.73
 -7 -4 10 224.49 41.46
 -7 4 10 274.7 37.71
 6 4 -10 360.34 47.15
 6 4 -10 426.41 48.16
 5 4 -10 691.55 61.03
 5 4 -10 690.38 59.19
 4 4 -10 1036.16 72.04
 4 4 -10 957.39 70.06
 -4 4 10 978.15 32.69
 3 -4 -10 885.88 55.98
 3 4 -10 965.53 69.68
 3 4 -10 891.65 67.82
 2 -4 -10 1526.92 70.37
 2 4 -10 1383.77 82.08
 2 4 -10 1487.5 86.31
 1 -4 -10 940.15 54.23
 1 4 -10 997.86 70.25
 1 4 -10 988.98 72.8
 0 4 -10 1005.83 70.77
 0 -4 -10 951.72 53.23
 0 4 -10 965.95 71.96
 -1 -4 -10 950.47 52.64
 -1 4 -10 852.41 67.97
 -1 4 -10 852.88 70.18
 -2 -4 -10 723.46 46.81
 -2 4 -10 714.72 62.94
 -3 -4 -10 464.71 38.58
 -3 4 -10 446.99 51.16
 -4 -4 -10 684.65 48.13
 -4 4 -10 582.89 59.2
 -5 -4 -10 473.18 41.8
 -5 4 -10 374.21 49.89
 -6 -4 -10 302.68 35.38
 -6 4 -10 332.24 48.35
 -7 -4 -10 318.9 38.16
 -7 4 -10 373.66 52.8
 -8 -4 -10 202.91 32.62
 -8 4 -10 325.39 50.94
 -9 -4 -10 144.77 28.7
 -9 4 -10 176.3 41.34
 -10 -4 -10 156.42 31.75
 -10 4 -10 153.65 40.34
 -11 -4 -10 173.12 34.67
 -11 4 -10 95.79 34.13
 -12 4 -10 132.29 37.74
 -13 4 -10 204.86 52.66
 -14 4 -10 81.29 33.26
 -15 4 -10 28.6 23.92
 -18 -5 10 34.08 32.6
 -17 5 10 67.12 33.91
 -17 -5 10 33.96 33.54
 -16 5 10 26.63 23.24
 -16 -5 10 7.16 29.73
 -15 5 10 0.52 18.19
 -15 -5 10 21.52 29.79
 -14 5 10 44.97 22.19
 -14 -5 10 2.06 25.16
 -13 5 10 18.01 21.84
 -13 -5 10 -22.14 21.48
 -12 -5 10 -18.47 26.42
 -12 5 10 37.29 22.11
 -11 5 10 -8.93 15.9
 -11 -5 10 -10.1 19.78
 11 5 -10 -8.51 17.23
 10 5 -10 34.4 23.58
 -10 5 10 3.69 15.99
 -10 -5 10 16.12 24.63
 9 5 -10 64.77 24
 -9 5 10 35.98 20.4
 -9 -5 10 42.77 17.65
 9 5 -10 40.25 22.02
 8 5 -10 84.94 29.95
 -8 5 10 124.97 26.79
 -8 -5 10 90.61 27.88
 8 5 -10 157.18 33.76
 7 5 -10 -5.07 16.74
 7 5 -10 38.8 25.02
 -7 -5 10 35.36 21.95
 -7 5 10 5.12 10.76
 6 5 -10 19.68 19.58
 6 5 -10 3.51 15.65
 -6 -5 10 -10.11 17.67
 5 5 -10 19.02 19.86
 5 5 -10 14.02 15.88
 4 5 -10 76.8 23.99
 4 5 -10 82.72 27.77
 3 5 -10 24.57 21.94
 3 5 -10 6.33 15.19
 2 -5 -10 3.23 6.65
 2 5 -10 14.6 17.31
 2 5 -10 1.76 14.14
 1 -5 -10 22.06 11.82
 1 5 -10 -6.72 14.08
 1 5 -10 -9.53 15.67
 0 5 -10 -1.02 16.28
 0 -5 -10 -5.25 8
 0 5 -10 7.97 17.69
 -1 5 -10 74.08 28.02
 -1 -5 -10 30.55 11.43
 -1 5 -10 19.09 14.51
 -2 -5 -10 6.92 8.31
 -2 5 -10 0.46 14.64
 -2 5 -10 -11.02 17.81
 -3 -5 -10 20.94 10.57
 -3 5 -10 34.81 23.96
 -4 -5 -10 10.95 8.44
 -4 5 -10 28.83 19.24
 -5 -5 -10 3.2 7.22
 -5 5 -10 24.79 25.35
 -6 -5 -10 8.33 10.12
 -6 5 -10 31.51 23.13
 -7 -5 -10 -4.09 10.1
 -7 5 -10 7.88 23.72
 -8 5 -10 13.24 18.4
 -9 5 -10 -11.57 18.7
 -10 5 -10 52.57 30.63
 -11 5 -10 0.63 19.37
 -12 5 -10 38.11 30.18
 -13 5 -10 1.66 20.49
 -14 5 -10 43.41 33.36
 -17 -6 10 88.91 47.22
 -16 -6 10 174.95 55.34
 -15 -6 10 60.75 31.7
 -14 -6 10 152.18 44.95
 -13 -6 10 210.36 52.3
 -12 -6 10 241.18 53.2
 -12 6 10 163.58 38.49
 12 6 -10 165.54 40.95
 -11 -6 10 240.37 49.01
 -11 6 10 264.25 43.78
 11 6 -10 333.01 52.9
 -10 6 10 323.19 43.6
 10 6 -10 366.99 54.79
 -10 -6 10 197.77 44.5
 -9 6 10 330.36 42.03
 9 6 -10 415.61 57.24
 -9 -6 10 290.08 50.66
 9 6 -10 338.43 52.04
 8 6 -10 330.33 50.72
 -8 6 10 251.78 36.03
 -8 -6 10 333.14 51.43
 8 6 -10 217.25 40.61
 7 6 -10 360.08 52.17
 -7 -6 10 340.33 49.4
 -7 6 10 369.86 40.6
 7 6 -10 318.28 47.09
 6 6 -10 401.96 49.84
 6 6 -10 395.06 52.94
 -6 -6 10 408.16 50.57
 -6 6 10 390.92 40.42
 5 6 -10 512.5 55.61
 -5 -6 10 369.63 47.7
 5 6 -10 329.12 49.39
 4 6 -10 257.63 40.69
 4 6 -10 290.95 46.49
 3 6 -10 423.21 49.76
 3 6 -10 413.8 54.61
 2 6 -10 480.61 57.4
 2 6 -10 602.76 57.46
 1 6 -10 714.27 63.02
 1 6 -10 816 73.6
 0 6 -10 1034.92 76.11
 0 6 -10 1008.48 82.13
 -1 6 -10 791.15 69.43
 -1 6 -10 778.35 74
 -2 6 -10 407.27 54.85
 -2 6 -10 487.9 54.89
 -3 6 -10 501.56 57.49
 -4 6 -10 312.64 46.95
 -5 6 -10 383.28 53.9
 -6 6 -10 323.79 51.37
 -7 6 -10 171.48 40.18
 -8 6 -10 183.6 42.12
 -9 6 -10 119.24 35.59
 -10 6 -10 109.1 33.87
 -11 6 -10 31.3 24.76
 -12 6 -10 103.14 36.4
 -13 6 -10 46.17 33.56
 -14 6 -10 0.48 21.61
 -16 -7 10 12.36 31.59
 -15 -7 10 13.33 32
 -14 -7 10 44.31 32.83
 14 7 -10 15.36 24.05
 -13 -7 10 27.43 28.21
 13 7 -10 -22.91 23.8
 -12 -7 10 6.38 20.82
 12 7 -10 52.98 32.6
 -11 -7 10 37.16 26.98
 11 7 -10 0.71 23.3
 -10 -7 10 21.43 23.8
 10 7 -10 -5.7 19.18
 -9 -7 10 28.24 23.22
 9 7 -10 6.19 25.66
 9 7 -10 25.5 20.76
 -8 -7 10 20.76 17.3
 8 7 -10 -17.05 18.4
 8 7 -10 14.49 18.5
 -7 -7 10 55.88 25.3
 7 7 -10 30.42 18.26
 7 7 -10 42.69 27.04
 -6 7 10 53.23 17.06
 -6 -7 10 66.39 26.02
 6 7 -10 -6.14 22.11
 6 7 -10 29.17 19.97
 5 7 -10 -0.16 15.2
 -5 -7 10 20.88 20.63
 -5 7 10 33.93 14.03
 5 7 -10 -9.26 24.16
 4 7 -10 27.69 17.56
 -4 -7 10 -4.2 16.62
 4 7 -10 3.61 22.16
 3 7 -10 27.41 20.78
 3 7 -10 36.11 24.59
 2 7 -10 11.25 20.32
 2 7 -10 8.47 20.23
 1 7 -10 -6.03 18.08
 1 7 -10 8.35 18.39
 0 7 -10 13.3 18.05
 0 7 -10 16.27 22.61
 -1 7 -10 4.59 19.04
 -1 7 -10 -20.28 18.96
 -2 7 -10 -3.21 21.08
 -2 7 -10 20.86 19.3
 -3 7 -10 32.15 22.48
 -3 7 -10 13.7 21.91
 -4 7 -10 -23.56 21.67
 -5 7 -10 13.66 20.13
 -6 7 -10 5.17 18.57
 -7 7 -10 1.84 17.83
 -8 7 -10 20.79 26.85
 -9 7 -10 -19.09 22.19
 -10 7 -10 -30.67 28.35
 -11 7 -10 5.85 23.02
 -12 7 -10 5.39 21.2
 -13 7 -10 52.48 34.22
 -16 -8 10 76.72 44.85
 16 8 -10 29.96 27.73
 -15 -8 10 84.03 37.77
 15 8 -10 48.63 30.85
 -14 -8 10 17.74 30.22
 14 8 -10 15.84 22.48
 13 8 -10 81.66 33.32
 -13 -8 10 107.36 40.65
 12 8 -10 87.4 34.51
 -12 -8 10 123.49 40.57
 11 8 -10 238.92 50.46
 -11 -8 10 223.89 49.94
 -10 -8 10 143.74 39.03
 10 8 -10 113.36 38.86
 -9 -8 10 174.05 40.94
 9 8 -10 303.72 55.7
 -8 -8 10 137.53 36.82
 8 8 -10 279.34 53.19
 8 8 -10 226.94 44.59
 -7 -8 10 290.23 48.4
 7 8 -10 251.01 48.74
 7 8 -10 219.58 41.25
 -6 -8 10 248.84 42.88
 6 8 -10 231.25 42.57
 6 8 -10 261 49.08
 -5 -8 10 240.05 40.56
 5 8 -10 233.19 40.55
 5 8 -10 305.31 52.23
 4 8 -10 227.47 39.3
 -4 -8 10 199.81 36.34
 4 8 -10 257.44 49.7
 -3 -8 10 287.15 43.05
 3 8 -10 183.83 36.62
 3 8 -10 248.05 48.57
 2 8 -10 369 57.98
 2 8 -10 424.81 52.26
 1 8 -10 474.07 65.49
 1 8 -10 460.12 54.48
 0 8 -10 523.05 58.53
 0 8 -10 536.67 69.22
 -1 8 -10 338.99 52.65
 -1 8 -10 374.36 50.31
 -2 8 -10 326.96 48.22
 -2 8 -10 317 53.84
 -3 8 -10 260.36 51.13
 -3 8 -10 234.22 42.59
 -4 8 -10 177.61 40.94
 -5 8 -10 255.18 48.32
 -6 8 -10 274.26 51.06
 -7 8 -10 269.8 50.82
 -8 8 -10 190.99 47.06
 -9 8 -10 148.55 41.73
 -10 8 -10 28.8 23.8
 -11 8 -10 64.21 33.32
 -12 8 -10 3.47 24.82
 -15 -9 10 40.11 30.5
 14 9 -10 46.34 31.56
 -14 -9 10 -50.89 34.35
 13 9 -10 19.18 27.96
 -13 -9 10 5.17 24.05
 12 9 -10 42.63 32.24
 -12 -9 10 30.29 32.54
 11 9 -10 31.91 27.33
 -11 -9 10 -32.5 29.18
 10 9 -10 -27.11 27.34
 -10 -9 10 19.48 26.42
 -9 -9 10 -2.73 22
 9 9 -10 12.49 26.8
 -8 -9 10 -26.75 24.01
 8 9 -10 18.32 20.82
 8 9 -10 25.66 28.49
 -7 -9 10 12.31 17.26
 7 9 -10 10.26 17.38
 7 9 -10 11.6 21.5
 -6 -9 10 3.5 16.17
 6 9 -10 13.84 19.14
 6 9 -10 24.18 24.04
 -5 -9 10 12.7 17.31
 5 9 -10 34 22.18
 5 9 -10 26.63 27.45
 4 9 -10 23.25 23.93
 -4 -9 10 8.79 13.72
 4 9 -10 38.23 26.24
 -3 -9 10 7.89 13.77
 3 9 -10 33.3 20.16
 3 9 -10 35.71 28.66
 2 9 -10 25.64 26.05
 2 9 -10 22.73 20.44
 1 9 -10 15.01 27.93
 1 9 -10 36.44 18.94
 0 9 -10 31.51 20.26
 0 9 -10 -22.3 20.83
 -1 9 -10 15.34 21.53
 -1 9 -10 35.88 21.61
 -2 9 -10 28.14 19.39
 -2 9 -10 -19.06 25.54
 -3 9 -10 42.93 29.38
 -3 9 -10 29.83 21.54
 -4 9 -10 -8.33 18.2
 -5 9 -10 -10.2 18.48
 -6 9 -10 67.82 28.89
 -7 9 -10 38.38 28.29
 -8 9 -10 -7.98 19.6
 -9 9 -10 19.02 24.56
 -10 9 -10 20.35 26.06
 -11 9 -10 20.89 33.7
 12 10 -10 -29.11 27.75
 11 10 -10 102.3 40.93
 10 10 -10 85.44 36.7
 9 10 -10 105.94 41.5
 8 10 -10 194.55 51.38
 7 10 -10 229.03 53.58
 6 10 -10 163.46 35.94
 6 10 -10 212.45 49.05
 5 10 -10 166.52 37.1
 5 10 -10 108.75 40.45
 4 10 -10 170.86 37.39
 4 10 -10 207.63 50.57
 3 10 -10 249.87 55.17
 3 10 -10 155.36 34.9
 2 10 -10 188.95 48.71
 2 10 -10 170.04 35.85
 1 10 -10 309.93 58.17
 1 10 -10 347.9 50.09
 0 10 -10 248.52 43.91
 0 10 -10 251.03 55.3
 -1 10 -10 199.23 47.9
 -1 10 -10 268.2 47.32
 -2 10 -10 136.39 37.63
 -2 10 -10 173.94 47.2
 -3 10 -10 159.51 37.52
 -3 10 -10 210.7 48.52
 -4 10 -10 130.15 35.94
 -5 10 -10 158.15 40.02
 -6 10 -10 119.89 36.61
 -7 10 -10 170.12 44.17
 -8 10 -10 118.15 38.9
 -9 10 -10 111.62 36.9
 -10 10 -10 120.56 42.57
 10 11 -10 67.56 38.02
 9 11 -10 37.71 29.9
 8 11 -10 79.19 35.98
 7 11 -10 13.65 24.88
 6 11 -10 60.48 31.89
 5 11 -10 -7.67 22.19
 4 11 -10 35.39 29.42
 3 11 -10 -3 24.92
 2 11 -10 35.85 32.62
 1 11 -10 25.97 25.53
 0 11 -10 2.87 16.41
 0 11 -10 42.9 31.8
 -1 11 -10 58.69 31.11
 -1 11 -10 0.36 19.06
 -2 11 -10 35.39 25.19
 -2 11 -10 -33.28 24.88
 -3 11 -10 25.44 24.34
 -3 11 -10 -25.33 19.03
 -4 11 -10 21.03 24.53
 -5 11 -10 11.69 18.36
 -6 11 -10 3.23 23.32
 -7 11 -10 -8 19.25
 -8 11 -10 -21.94 26.84
 6 12 -10 170.14 50.91
 5 12 -10 193.88 53.57
 4 12 -10 85.91 41.68
 3 12 -10 91.83 39.59
 2 12 -10 79.04 40.27
 1 12 -10 13.55 24.67
 0 12 -10 214.4 55.17
 -1 12 -10 127.87 44.41
 -2 12 -10 167.98 50.67
 -3 12 -10 173.36 51.91
 -19 0 11 5.02 32.81
 -18 0 11 17.36 25.46
 -17 0 11 14.81 22.91
 -16 0 11 -34.24 33.27
 -15 0 11 85.57 38.82
 -14 0 11 -5.8 19.24
 -13 0 11 7.44 19.16
 -12 0 11 -3.75 18.14
 -11 0 11 -4.25 19.03
 -10 0 11 28.61 23.36
 10 0 -11 3.93 6.21
 9 0 -11 0.62 7.04
 -9 0 11 -6.54 15.83
 8 0 -11 -10.79 14.6
 -8 0 11 14.21 15.39
 8 0 -11 8.62 7.64
 7 0 -11 5.28 8.73
 7 0 -11 2.31 17.6
 6 0 -11 7.78 16.05
 6 0 -11 -4.84 6.65
 5 0 -11 8.79 17.5
 4 0 -11 11.84 16.21
 3 0 -11 -0.79 14.01
 2 0 -11 18.82 16.4
 1 0 -11 15.8 13.68
 0 0 -11 6.37 12.08
 -1 0 -11 6.65 13.95
 -2 0 -11 -19.93 15.8
 -3 0 -11 -17.4 14.09
 -4 0 -11 -3.93 13.28
 -5 0 -11 -20 17.94
 -6 0 -11 8.04 14.41
 -7 0 -11 22.94 20.41
 -8 0 -11 10.78 17.99
 -9 0 -11 1.92 18.65
 -10 0 -11 -10.33 19.39
 -11 0 -11 -41.97 23.52
 -12 0 -11 16.2 21.2
 -13 0 -11 1.17 22.17
 -14 0 -11 -6.8 17.59
 -15 0 -11 13.12 19.48
 -16 0 -11 11.06 20.27
 -19 1 11 16.47 29.38
 -19 -1 11 156.86 53.78
 -18 1 11 24.7 25.5
 -18 -1 11 88.62 40.32
 -17 1 11 61 33.43
 -17 -1 11 40.44 30.81
 -16 1 11 122.29 42.21
 -16 -1 11 189.47 51.93
 -15 1 11 228.89 52.39
 -15 -1 11 206.86 54.87
 -14 1 11 119.35 40.43
 -14 -1 11 123.97 37.29
 -13 1 11 469.47 64.69
 -13 -1 11 403.52 64.43
 -12 1 11 312.03 50.06
 -12 -1 11 350.91 56.26
 -11 1 11 340.16 51.75
 -11 -1 11 307.31 53.39
 11 1 -11 232 29.93
 -10 1 11 261.66 45.72
 -10 -1 11 293.25 47.3
 10 1 -11 265.18 30.91
 -9 -1 11 365.07 51.82
 -9 1 11 472.18 57.82
 9 1 -11 419.14 38.21
 8 1 -11 547.8 56.86
 -8 -1 11 566.29 60.43
 -8 1 11 569.35 59.21
 8 1 -11 481.76 40.43
 7 1 -11 781.55 68.23
 7 -1 -11 698.07 62.72
 7 1 -11 703.47 48.12
 6 -1 -11 538.59 53.52
 6 1 -11 460.14 50.6
 6 1 -11 457.7 39.65
 5 -1 -11 898.4 65.85
 5 1 -11 972.78 70.71
 5 1 -11 873.79 54.12
 4 -1 -11 1074.22 70.18
 4 1 -11 1062.61 71.2
 4 1 -11 1107.4 62.96
 3 -1 -11 1440.45 78.97
 3 1 -11 1422.11 80.89
 2 -1 -11 835.14 59.09
 2 1 -11 803.85 61.96
 1 -1 -11 1041.81 65.87
 1 1 -11 1089.52 71.2
 0 -1 -11 814.08 57.78
 0 1 -11 667.5 56.86
 -1 -1 -11 448.62 44.21
 -1 1 -11 431.29 45.65
 -2 1 -11 528.13 52.12
 -2 -1 -11 515.82 47.74
 -3 -1 -11 548.5 51.13
 -3 1 -11 581.36 55.8
 -4 -1 -11 476.63 48.09
 -4 1 -11 537.75 54.02
 -5 -1 -11 613.72 56.25
 -5 1 -11 578.73 58.51
 -6 -1 -11 474.89 51.4
 -6 1 -11 560.22 58.53
 -7 -1 -11 558.31 58.59
 -7 1 -11 541.22 59.34
 -8 -1 -11 411.67 51.05
 -8 1 -11 332.39 50.58
 -9 -1 -11 200.46 36.94
 -9 1 -11 298.41 48.47
 -10 -1 -11 130.73 33.57
 -10 1 -11 151.65 35.93
 -11 -1 -11 215.86 44.9
 -11 1 -11 147.42 42.17
 -12 -1 -11 98.52 35.58
 -12 1 -11 58 24.63
 -13 -1 -11 49.97 24.96
 -13 1 -11 96.41 38.88
 -14 -1 -11 23.26 24.86
 -14 1 -11 48.3 28.11
 -15 -1 -11 26.86 25.59
 -15 1 -11 59.01 27.79
 -16 -1 -11 1.38 23.98
 -16 1 -11 79.19 35.13
 -19 2 11 41.26 34.23
 -18 2 11 15.85 28.82
 -18 -2 11 24.87 37.37
 -17 2 11 32.35 33.56
 -17 -2 11 -27.9 33.36
 -16 2 11 2 24.94
 -16 -2 11 -2.92 24.55
 -15 2 11 25.11 28.38
 -15 -2 11 -75.64 38.91
 -14 -2 11 40.21 30.19
 -14 2 11 58.67 32.73
 -13 2 11 46.08 27.9
 -13 -2 11 34.27 28.13
 12 2 -11 6.75 10.9
 -12 2 11 5.42 24.38
 -12 -2 11 -6.6 23.74
 11 2 -11 8.86 12.33
 -11 2 11 16.57 20.13
 -11 -2 11 12.11 21.17
 10 2 -11 3.26 11.5
 -10 2 11 -4.6 15.92
 -10 -2 11 -25.47 20.61
 -9 -2 11 17.63 16.38
 -9 2 11 30.21 18.49
 9 2 -11 -4.24 10.64
 8 2 -11 36.84 22.6
 -8 -2 11 10.62 19.62
 -8 2 11 -11.24 15.86
 8 2 -11 19.65 14.37
 7 2 -11 39.07 24.02
 7 2 -11 3.12 10.04
 6 2 -11 22 15.45
 6 -2 -11 15.07 16.49
 6 2 -11 23.76 21.78
 5 -2 -11 47.3 19.57
 5 2 -11 92.01 26.73
 5 2 -11 74.97 20.46
 4 2 -11 122.39 25.16
 4 -2 -11 181.66 31.02
 4 2 -11 112.25 26.77
 3 -2 -11 21.58 15.65
 3 2 -11 21.45 18.67
 3 2 -11 15.88 13.03
 2 2 -11 17.54 16.54
 2 -2 -11 23.79 13.12
 2 2 -11 38.19 19.94
 1 -2 -11 2.09 10.13
 1 2 -11 13.8 14.19
 0 -2 -11 68.35 18.81
 0 2 -11 84.25 24.02
 -1 -2 -11 -2.71 11.58
 -1 2 -11 9.74 14.5
 -2 -2 -11 5.13 13.92
 -2 2 -11 34.68 22.93
 -3 -2 -11 19.03 14.22
 -3 2 -11 50.43 23.25
 -4 -2 -11 -8.6 13
 -4 2 -11 2.74 15.21
 -5 -2 -11 -4.77 15.82
 -5 2 -11 -20.72 18.28
 -6 -2 -11 -13.68 14.57
 -6 2 -11 38.71 23.95
 -7 -2 -11 -5.67 12.94
 -7 2 -11 21.1 23.26
 -8 -2 -11 18.51 17.71
 -8 2 -11 -19.43 18.84
 -9 -2 -11 31.43 19.73
 -9 2 -11 10.62 21.71
 -10 -2 -11 -14.36 16.1
 -10 2 -11 14.52 22.27
 -11 -2 -11 -11.73 16.96
 -11 2 -11 10.01 21.23
 -12 -2 -11 48.53 27.11
 -12 2 -11 21.63 21.22
 -13 -2 -11 31.53 22.24
 -13 2 -11 17.9 26.51
 -14 -2 -11 22.63 24.66
 -14 2 -11 -2.63 21.92
 -15 -2 -11 -16.18 23.93
 -15 2 -11 46.44 31.1
 -16 -2 -11 38.12 25.9
 -19 3 11 121.93 44.51
 -18 3 11 35.78 30.93
 -18 -3 11 185.36 57.95
 -17 3 11 41.65 32.04
 -17 -3 11 139.78 52.24
 -16 3 11 79.85 36.79
 -16 -3 11 43.46 33.92
 -15 3 11 78.5 32.22
 -15 -3 11 83.95 37.51
 -14 -3 11 306.25 61.48
 -14 3 11 257.98 53.55
 -13 3 11 197.12 43.84
 -13 -3 11 262.6 55.79
 13 3 -11 169.63 33.38
 12 3 -11 243.25 38.62
 -12 3 11 301.64 50.47
 -12 -3 11 286.65 54.95
 11 3 -11 380.75 46.78
 -11 3 11 375.77 52.94
 -11 -3 11 460.28 63.95
 10 3 -11 385.11 45.54
 -10 -3 11 463.47 62.59
 -10 3 11 532.39 59.35
 9 3 -11 500.17 58.79
 -9 -3 11 518.75 61.48
 -9 3 11 508.44 55.94
 9 3 -11 492.13 50.45
 8 3 -11 520.04 58.35
 -8 -3 11 515.96 60.54
 -8 3 11 509.76 54.89
 8 3 -11 518.37 50.87
 7 3 -11 505.58 55.96
 -7 -3 11 657.14 64.95
 7 3 -11 570.07 52.25
 6 3 -11 620.55 59.7
 6 3 -11 636.74 54.92
 5 -3 -11 585.94 52.91
 5 3 -11 568.35 56.41
 5 3 -11 589.28 53.51
 4 -3 -11 429.44 44.54
 4 3 -11 377.37 46.97
 4 3 -11 394.27 43.5
 -4 3 11 384.91 24.69
 3 -3 -11 579.38 48.96
 3 3 -11 685.94 60.05
 3 3 -11 696.29 59.19
 2 -3 -11 787.6 55.88
 2 3 -11 850.17 66.52
 2 3 -11 884.91 66.31
 1 -3 -11 909.86 58.31
 1 3 -11 913.23 68.21
 1 3 -11 933.32 68.94
 0 -3 -11 736.34 51.87
 0 3 -11 761.61 63.19
 -1 -3 -11 671.26 49.76
 -1 3 -11 789.5 64.66
 -2 -3 -11 603.64 48.44
 -2 3 -11 577.74 56.82
 -3 -3 -11 558.47 47.66
 -3 3 -11 586.99 59.85
 -4 -3 -11 519.53 47.39
 -4 3 -11 594.66 60.4
 -5 -3 -11 588.36 52.01
 -5 3 -11 675.28 66.58
 -6 -3 -11 334.74 41.17
 -6 3 -11 355.17 50.59
 -7 -3 -11 463.61 48.81
 -7 3 -11 451.62 58.73
 -8 -3 -11 150.24 30.52
 -8 3 -11 210.49 43.12
 -9 -3 -11 178.39 34.18
 -9 3 -11 131.99 34
 -10 -3 -11 113.84 29.51
 -10 3 -11 131.23 37.98
 -11 -3 -11 126.41 32.9
 -11 3 -11 82.93 35
 -12 -3 -11 135.52 35.16
 -12 3 -11 119.99 38.48
 -13 -3 -11 44.32 24.94
 -13 3 -11 85.91 37.35
 -14 -3 -11 67.7 27.25
 -14 3 -11 60.95 33.03
 -15 3 -11 29.66 27.68
 -19 4 11 9.25 26.71
 -18 4 11 0.17 26.71
 -18 -4 11 -3.22 27.23
 -17 4 11 13.35 28.04
 -17 -4 11 13.1 26.97
 -16 4 11 -30.54 23.48
 -16 -4 11 12.76 25.76
 -15 4 11 38.76 29.82
 -15 -4 11 42.14 32.84
 -14 4 11 19.38 22.16
 14 4 -11 31.56 25.51
 -14 -4 11 59.7 39.95
 -13 -4 11 19.51 27.87
 13 4 -11 1.55 16.98
 -13 4 11 -12.41 16.15
 12 4 -11 3.15 16.55
 -12 4 11 -1.09 18.61
 -12 -4 11 -13.55 21.28
 11 4 -11 58.37 25.63
 -11 4 11 36.66 22.24
 -11 -4 11 38.53 26.12
 10 4 -11 -4.71 14.79
 -10 4 11 -12.36 17.68
 -10 -4 11 -30.65 23.28
 9 4 -11 10.5 16.95
 9 4 -11 26.24 20.71
 -9 4 11 -22.25 17.24
 -9 -4 11 29.06 23.21
 8 4 -11 -17.48 22.95
 8 4 -11 8.54 14.22
 -8 -4 11 0.43 19.87
 -8 4 11 23.15 19.79
 7 4 -11 15.05 17.3
 -7 -4 11 32.63 21.98
 7 4 -11 18.13 18.84
 -7 4 11 2.93 12.55
 6 4 -11 153.22 33.78
 6 4 -11 203.99 35.35
 5 4 -11 329.44 44.52
 5 4 -11 391.96 47.07
 4 4 -11 18.68 17.47
 4 -4 -11 16.67 12.76
 4 4 -11 10.42 14.48
 3 -4 -11 -3.76 11.64
 3 4 -11 22.31 17.37
 3 4 -11 31.78 20.07
 2 4 -11 273.36 41.36
 2 -4 -11 253.74 31.29
 2 4 -11 287.84 40.67
 1 -4 -11 246.12 30.7
 1 4 -11 159.87 32.01
 1 4 -11 186.94 34.63
 0 4 -11 65.96 25.29
 0 -4 -11 78.17 16.84
 0 4 -11 51.33 20.12
 -1 -4 -11 11.92 11.48
 -1 4 -11 6.26 12.92
 -2 -4 -11 33.8 14.7
 -2 4 -11 23.66 18.1
 -3 -4 -11 5.29 9.98
 -3 4 -11 -5.45 16.73
 -4 -4 -11 0.85 9.29
 -4 4 -11 -36.89 22.92
 -5 -4 -11 0.44 10.94
 -5 4 -11 26.22 21.42
 -6 -4 -11 -4.52 11.86
 -6 4 -11 47.32 26.63
 -7 -4 -11 42.63 20.92
 -7 4 -11 -16.26 20.36
 -8 -4 -11 -18.56 12.83
 -8 4 -11 -12.45 21.17
 -9 -4 -11 45.12 17.38
 -9 4 -11 12.52 18.17
 -10 -4 -11 -0.45 12.32
 -10 4 -11 32.69 30.42
 -11 4 -11 -3 21.57
 -12 4 -11 -10.74 22.63
 -13 4 -11 40.13 31.26
 -14 4 -11 -18.91 21.7
 -17 -5 11 53.88 36.85
 -16 5 11 30.98 22.97
 -16 -5 11 33.89 28.85
 -15 5 11 152.2 44.59
 -15 -5 11 47.67 30.85
 15 5 -11 84.99 29.54
 -14 5 11 184.69 46.03
 14 5 -11 173.53 42.23
 -14 -5 11 181.23 47.18
 -13 -5 11 197.8 51.61
 -13 5 11 227.07 45.02
 13 5 -11 123.83 38.79
 -12 5 11 219.75 42.32
 12 5 -11 221.71 42.93
 -12 -5 11 187.88 46.93
 -11 5 11 411.98 53.87
 11 5 -11 359.11 53.12
 -11 -5 11 281.47 53.84
 -10 5 11 428.1 52.23
 10 5 -11 389.77 52.65
 -10 -5 11 487.93 67.26
 9 5 -11 343.92 52.14
 9 5 -11 304.5 46.71
 -9 5 11 270 41.05
 -9 -5 11 303.96 50.65
 8 5 -11 245.43 44.18
 8 5 -11 268.24 42.54
 -8 -5 11 249.42 45.29
 -8 5 11 215.99 34.63
 7 5 -11 397.31 52.85
 -7 -5 11 350.5 50.07
 7 5 -11 297.75 44.28
 -7 5 11 374.75 44.11
 6 5 -11 558.9 59.22
 -6 -5 11 502.82 58.09
 6 5 -11 501.11 56.01
 5 5 -11 696.26 65.05
 5 5 -11 789.05 70.82
 4 5 -11 440.85 53.75
 4 5 -11 417.12 50.22
 3 5 -11 475.77 52.46
 3 5 -11 575.63 60.81
 2 -5 -11 502.53 42.28
 2 5 -11 472.1 53.77
 2 5 -11 546.59 58.61
 1 5 -11 372.65 49.9
 1 -5 -11 345.8 34.17
 1 5 -11 349.83 47.63
 0 5 -11 417.59 52.8
 0 -5 -11 296.87 30.94
 0 5 -11 293.65 43.61
 -1 -5 -11 441.62 37.5
 -1 5 -11 400.24 50.26
 -1 5 -11 522.35 60.63
 -2 -5 -11 496.1 39.43
 -2 5 -11 526.85 57.8
 -3 -5 -11 597.57 43.41
 -3 5 -11 672.61 67.57
 -4 -5 -11 579.64 44.27
 -4 5 -11 656.39 66.9
 -5 -5 -11 553.08 44.72
 -5 5 -11 592.53 66.04
 -6 5 -11 335.89 50.97
 -7 5 -11 306.13 51.85
 -8 5 -11 266.97 52.58
 -9 5 -11 129.1 40.11
 -10 5 -11 126.53 39.55
 -11 5 -11 79.97 33.13
 -12 5 -11 117.22 40.44
 -13 5 -11 39.53 30.84
 -14 5 -11 85.54 34.79
 -17 -6 11 12.1 31.48
 -16 -6 11 -46.67 38.33
 -15 -6 11 -3.09 28.66
 15 6 -11 24.97 25.03
 -14 -6 11 39.25 28.11
 14 6 -11 -12.84 20.46
 13 6 -11 17.15 21.92
 -13 -6 11 40.95 32.16
 -12 -6 11 -2.43 20.94
 12 6 -11 -13.75 21.75
 -12 6 11 9.53 16.35
 -11 6 11 28.62 20.94
 -11 -6 11 15.33 19.52
 11 6 -11 -22.41 23.56
 -10 6 11 -22.44 18.08
 -10 -6 11 2.21 18.13
 10 6 -11 15.17 19.59
 -9 6 11 -11.6 16.11
 -9 -6 11 -0.94 16.29
 9 6 -11 39.69 22.75
 9 6 -11 -12.26 19.46
 8 6 -11 13.7 23.23
 -8 6 11 25.42 16.26
 -8 -6 11 -8.09 18.17
 8 6 -11 23.07 19.01
 7 6 -11 67.2 28.95
 -7 -6 11 105.05 32.04
 -7 6 11 52.54 20.34
 7 6 -11 31.41 25.76
 6 6 -11 28.99 20.26
 -6 -6 11 43.79 23.62
 -6 6 11 65.66 20.35
 6 6 -11 58.42 26.5
 5 6 -11 37.98 22.26
 5 6 -11 40.91 23.32
 4 6 -11 0.89 17.01
 4 6 -11 0.21 15.18
 3 6 -11 6.21 17.6
 3 6 -11 -9.9 15.94
 2 6 -11 70.8 29.92
 2 6 -11 84.08 27.62
 1 6 -11 84.22 27.81
 1 6 -11 83.65 29.94
 0 6 -11 54.88 24.48
 0 6 -11 75.55 23.05
 -1 6 -11 21.29 25.57
 -1 6 -11 44.49 22.13
 -2 6 -11 -12.53 24.62
 -2 6 -11 -4.81 17.63
 -3 6 -11 -40.23 25.4
 -4 6 -11 26.53 25.42
 -5 6 -11 -0.66 19.82
 -6 6 -11 14.62 24.8
 -7 6 -11 -1.68 21.49
 -8 6 -11 25.01 23.85
 -9 6 -11 19.33 23.62
 -10 6 -11 45.97 26.71
 -11 6 -11 -5.37 22.25
 -12 6 -11 8.22 18.9
 -13 6 -11 51.5 34.84
 -16 -7 11 30.08 33.77
 16 7 -11 77.38 33.32
 15 7 -11 80.89 35.48
 -15 -7 11 109.05 48.68
 14 7 -11 68.38 29.56
 -14 -7 11 65.26 34.6
 13 7 -11 179.82 44.82
 -13 -7 11 83.26 39.37
 -12 -7 11 259.65 56.08
 12 7 -11 147.69 41.62
 -11 -7 11 322.6 59.15
 11 7 -11 331.39 57.23
 -10 -7 11 315.05 57.26
 10 7 -11 225.66 47.7
 -9 -7 11 201.38 45.42
 9 7 -11 275.13 47.98
 9 7 -11 182.67 41.63
 -8 -7 11 203.29 43.76
 8 7 -11 223.97 42.7
 8 7 -11 250.72 47.89
 -7 -7 11 333.65 51.18
 7 7 -11 290.32 46.41
 7 7 -11 377.73 57.06
 -6 -7 11 459.9 57.86
 6 7 -11 309.91 47.96
 -6 7 11 362.15 39.78
 6 7 -11 362.31 55.84
 5 7 -11 383.45 50.92
 -5 -7 11 402.25 53.34
 5 7 -11 388.18 56.58
 4 7 -11 371.99 50.07
 4 7 -11 376.14 54.63
 3 7 -11 312.57 50.78
 3 7 -11 292.24 44.43
 2 7 -11 362.47 56.02
 2 7 -11 303.34 45.19
 1 7 -11 264.91 42.65
 1 7 -11 254.99 48.55
 0 7 -11 368.21 56.55
 0 7 -11 321.96 47.97
 -1 7 -11 304.3 46.95
 -1 7 -11 315.67 51.39
 -2 7 -11 377.42 58.12
 -2 7 -11 332.87 48.96
 -3 7 -11 395.38 53.81
 -4 7 -11 403.08 56.94
 -5 7 -11 323.82 51.2
 -6 7 -11 295.09 51.62
 -7 7 -11 236.16 49.3
 -8 7 -11 137.68 39.91
 -9 7 -11 38.36 28.42
 -10 7 -11 92.04 35.09
 -11 7 -11 38.85 28.4
 -12 7 -11 63.31 30.91
 16 8 -11 -7.73 23.85
 15 8 -11 20.75 21.77
 -15 -8 11 14.67 22.94
 14 8 -11 22.78 30.06
 -14 -8 11 18.75 28.51
 13 8 -11 0.43 18.17
 -13 -8 11 15.43 28.11
 12 8 -11 7.1 23.68
 -12 -8 11 72.52 35.79
 -11 -8 11 35.79 27.19
 11 8 -11 60.51 34.27
 -10 -8 11 24.36 22.27
 10 8 -11 -7.61 21.11
 -9 -8 11 -1.96 19.32
 9 8 -11 36.95 24.62
 9 8 -11 12.11 23.71
 -8 -8 11 -0.51 20.61
 8 8 -11 47.47 24.67
 8 8 -11 9.01 24.53
 -7 -8 11 14.11 18.34
 7 8 -11 33.16 22.06
 7 8 -11 19.8 20.68
 -6 -8 11 49.53 24.43
 6 8 -11 1.71 14.53
 6 8 -11 62.67 31.47
 -5 -8 11 16.97 21.88
 5 8 -11 11.79 19.3
 5 8 -11 22.29 21.27
 4 8 -11 -5.35 16.21
 -4 -8 11 10.25 14.67
 4 8 -11 -13.14 22.05
 3 8 -11 -8.27 25.61
 3 8 -11 -27.22 18.57
 2 8 -11 20.25 24.01
 2 8 -11 18.04 22.47
 1 8 -11 26.82 18.41
 1 8 -11 25.5 23.14
 0 8 -11 34.88 25.36
 0 8 -11 8.45 20.44
 -1 8 -11 -7 16.78
 -1 8 -11 50.96 28.91
 -2 8 -11 8.5 17.1
 -2 8 -11 33.82 24.69
 -3 8 -11 33.52 25
 -4 8 -11 2.66 23.86
 -5 8 -11 16.56 25.31
 -6 8 -11 36.01 25.95
 -7 8 -11 12.46 18.32
 -8 8 -11 -15.2 21.17
 -9 8 -11 10.51 21.95
 -10 8 -11 12.49 28.9
 -11 8 -11 54.74 31.27
 14 9 -11 66.71 33.12
 -14 -9 11 50.77 32.35
 13 9 -11 85.24 36.73
 -13 -9 11 94.35 41.66
 12 9 -11 83.91 37.21
 -12 -9 11 131.74 41.76
 11 9 -11 198.45 49.41
 -11 -9 11 168.23 45.51
 -10 -9 11 186.78 46.56
 10 9 -11 165.21 49.06
 -9 -9 11 292.87 56.88
 9 9 -11 138.84 40.57
 -8 -9 11 246.06 48.54
 8 9 -11 183.15 39.62
 8 9 -11 219.15 50.78
 -7 -9 11 153.75 39.87
 7 9 -11 145.56 38.05
 7 9 -11 115.67 39.42
 -6 -9 11 121.96 33.34
 6 9 -11 148.67 35.84
 6 9 -11 177.69 43.59
 -5 -9 11 103.93 29.67
 5 9 -11 123.21 33.59
 5 9 -11 163.22 44.43
 -4 -9 11 165.35 35.51
 4 9 -11 223.16 42.83
 4 9 -11 161.64 44.16
 3 9 -11 348.74 60.91
 3 9 -11 179.11 37.76
 -3 -9 11 171.72 34.86
 2 9 -11 140.65 34.28
 2 9 -11 239.03 50.43
 1 9 -11 175.03 39.4
 1 9 -11 220.97 49.99
 0 9 -11 336.65 60.28
 0 9 -11 259.83 45.35
 -1 9 -11 218.19 49.63
 -1 9 -11 285.37 47.04
 -2 9 -11 370.67 62.81
 -2 9 -11 313.79 50.72
 -3 9 -11 270.03 53.5
 -3 9 -11 242.3 46.31
 -4 9 -11 304.71 52.16
 -5 9 -11 226.1 48.24
 -6 9 -11 121.34 39.04
 -7 9 -11 141.94 40.89
 -8 9 -11 207.16 52.01
 -9 9 -11 77.14 34.13
 -10 9 -11 59.77 37
 12 10 -11 -34.44 29.17
 11 10 -11 59.61 35.16
 10 10 -11 19.62 23.41
 9 10 -11 -51.17 34.73
 8 10 -11 112.45 40.91
 7 10 -11 54.75 27.07
 7 10 -11 36.55 22.85
 6 10 -11 18.3 19.65
 6 10 -11 103.97 38.57
 5 10 -11 -30.63 23.14
 5 10 -11 36.87 30.85
 4 10 -11 7.56 30.29
 4 10 -11 -20.09 17.19
 3 10 -11 -3.83 26.58
 3 10 -11 -15.94 20.22
 2 10 -11 20.47 25.69
 2 10 -11 5.52 17.41
 1 10 -11 1.07 19.54
 1 10 -11 18.36 29.78
 0 10 -11 28.4 27.28
 0 10 -11 -10.3 16.71
 -1 10 -11 41.6 36.87
 -1 10 -11 29.6 25
 -2 10 -11 -10.13 26.19
 -2 10 -11 48 26.77
 -3 10 -11 34.4 32.09
 -3 10 -11 -16.7 20.01
 -4 10 -11 3.28 17.85
 -5 10 -11 -29.55 21.82
 -6 10 -11 15.95 24.75
 -7 10 -11 47.08 30.93
 -8 10 -11 -7.15 24.83
 -9 10 -11 10.9 25.62
 9 11 -11 139.75 45.91
 8 11 -11 131.69 44.93
 7 11 -11 84.62 38.84
 6 11 -11 166.19 50.85
 5 11 -11 184.32 53.01
 4 11 -11 152.04 48.54
 3 11 -11 66.17 33.35
 2 11 -11 150.27 45.65
 1 11 -11 127.34 33.82
 1 11 -11 116.55 45.31
 0 11 -11 145.71 45.35
 0 11 -11 125.16 33.85
 -1 11 -11 114.62 34.1
 -1 11 -11 223.45 54.67
 -2 11 -11 200.21 52.7
 -2 11 -11 140 37.33
 -3 11 -11 155.86 49.9
 -3 11 -11 184.9 44.04
 -4 11 -11 124.08 38.23
 -5 11 -11 94.67 37.89
 -6 11 -11 121.08 39.31
 -7 11 -11 169.24 45.76
 3 12 -11 -38.15 32.23
 2 12 -11 164.53 49.94
 1 12 -11 31.08 27.95
 0 12 -11 21.58 31.63
 -18 0 12 113.21 46.75
 -17 0 12 38.22 32.34
 -16 0 12 84.02 44.18
 -15 0 12 83.23 36
 -14 0 12 109.8 40.12
 -13 0 12 217.47 49.24
 -12 0 12 258.54 50.07
 -11 0 12 490.57 64.52
 -10 0 12 914.95 81.88
 -9 0 12 760.06 74.39
 9 0 -12 830.46 46.72
 8 0 -12 812.27 72.24
 -8 0 12 772.57 72.36
 8 0 -12 828.76 46.95
 7 0 -12 358.66 47.73
 7 0 -12 343.55 31.27
 6 0 -12 280.01 41.95
 5 0 -12 817.14 66.95
 4 0 -12 1368.14 83.24
 3 0 -12 1049.1 72.48
 2 0 -12 569.26 53.46
 1 0 -12 667.02 57.55
 0 0 -12 682.09 58.01
 -1 0 -12 336.46 42.77
 -2 0 -12 272.35 40.05
 -3 0 -12 247.9 38.17
 -4 0 -12 470.08 50.96
 -5 0 -12 376.48 47.6
 -6 0 -12 424.23 52.59
 -7 0 -12 318.91 47.59
 -8 0 -12 296.06 47.59
 -9 0 -12 303.72 48.42
 -10 0 -12 130.29 36.11
 -11 0 -12 176.92 42.79
 -12 0 -12 51.88 27.49
 -13 0 -12 116.43 36.01
 -14 0 -12 121.61 39.41
 -15 0 -12 46.1 30.44
 -19 1 12 -66.45 37.88
 -18 1 12 17.92 26.83
 -18 -1 12 71.43 42.85
 -17 1 12 -15.75 25.35
 -17 -1 12 -56.02 43.51
 -16 1 12 -15.81 24.19
 -16 -1 12 -19.94 28.95
 -15 -1 12 15.46 22.48
 -15 1 12 10.58 23.2
 -14 1 12 -4.76 25.4
 -14 -1 12 31.47 26.01
 -13 1 12 25.04 23.16
 -13 -1 12 25.02 25.31
 -12 1 12 1.53 21.31
 -12 -1 12 41.15 27.78
 -11 1 12 19.55 23.21
 -11 -1 12 -14.46 23.01
 -10 -1 12 44.35 24.17
 -10 1 12 7.61 18.06
 10 1 -12 18.56 11.96
 9 1 -12 -16.3 11.21
 -9 -1 12 7.7 20.29
 -9 1 12 -0.97 16.35
 8 1 -12 14.41 22.77
 -8 -1 12 -12.24 19.35
 -8 1 12 32.76 25.92
 8 1 -12 3.55 10.73
 7 -1 -12 37.77 22.17
 7 1 -12 3.66 17.51
 7 1 -12 37.41 14.87
 6 -1 -12 16.27 15.88
 6 1 -12 10.31 16.59
 6 1 -12 41.08 15.05
 5 -1 -12 32.08 20.84
 5 1 -12 2.77 18.08
 5 1 -12 20.14 13.72
 4 -1 -12 11.63 15.65
 4 1 -12 14.55 17.12
 3 -1 -12 52.48 20.21
 3 1 -12 37.57 19.15
 2 -1 -12 26.02 19.64
 2 1 -12 44.74 20.94
 1 -1 -12 41.46 20.82
 1 1 -12 29.4 18.68
 0 -1 -12 4.81 15.67
 0 1 -12 2.66 13.49
 -1 -1 -12 16.51 16.29
 -1 1 -12 25.94 19.06
 -2 -1 -12 -1.3 13.38
 -2 1 -12 -1.21 15.37
 -3 -1 -12 11 16.5
 -3 1 -12 15.4 17.26
 -4 -1 -12 12.66 15.44
 -4 1 -12 26.69 21.65
 -5 -1 -12 35.5 18.61
 -5 1 -12 6.77 16.94
 -6 -1 -12 25.38 17.44
 -6 1 -12 -18.17 19.05
 -7 -1 -12 29.92 20.76
 -7 1 -12 -9.28 15.94
 -8 -1 -12 17.66 16.42
 -8 1 -12 16.41 20.2
 -9 -1 -12 43.48 25.73
 -9 1 -12 -6.38 17.59
 -10 -1 -12 18.98 19.81
 -10 1 -12 -20.29 20.91
 -11 -1 -12 17.33 19.9
 -11 1 -12 -9.66 20.89
 -12 -1 -12 -14.93 18.64
 -12 1 -12 -29.28 27.04
 -13 -1 -12 13.47 22.52
 -13 1 -12 -41.12 31.24
 -14 -1 -12 1.73 18.97
 -14 1 -12 -21.04 22.46
 -15 -1 -12 63.63 35.13
 -15 1 -12 28.25 26.38
 -16 -1 -12 31.29 28.51
 -19 2 12 70.59 37.5
 -18 2 12 124.05 52.58
 -18 -2 12 36.3 39.17
 -17 2 12 31.03 31.1
 -17 -2 12 155.21 54.03
 -16 2 12 138.76 49.41
 -16 -2 12 68.08 37.18
 -15 -2 12 112.65 41.92
 -15 2 12 123.84 41.8
 -14 2 12 156.25 43.21
 -14 -2 12 163.73 45.51
 -13 2 12 153.8 43.49
 -13 -2 12 193.88 45.6
 -12 2 12 191.9 43.67
 -12 -2 12 206.06 45.91
 -11 2 12 373.23 54.3
 -11 -2 12 401.93 59.67
 11 2 -12 349.22 40.7
 -10 -2 12 744.37 75.92
 -10 2 12 645.06 67.82
 10 2 -12 620.58 52.84
 9 2 -12 678.71 69.69
 -9 2 12 770.97 71.26
 9 2 -12 717.66 56.22
 -9 -2 12 691.61 72.42
 8 2 -12 570.72 62.29
 -8 2 12 609.36 61.49
 -8 -2 12 525.99 61.19
 8 2 -12 511.94 47.28
 7 2 -12 464.65 56.5
 7 2 -12 395.35 42.33
 6 -2 -12 468.96 51.31
 6 2 -12 581.98 60.1
 6 2 -12 456.24 45.49
 5 -2 -12 1014.76 72.08
 5 2 -12 1026.56 76.87
 5 2 -12 1057.82 68.19
 4 -2 -12 1383.71 82.31
 4 2 -12 1382.44 87.52
 4 2 -12 1416.37 79.52
 3 -2 -12 1259.36 76.44
 3 2 -12 1095.05 76.59
 3 2 -12 1245.63 75.76
 2 -2 -12 508.09 48.36
 2 2 -12 495.15 52.28
 1 -2 -12 388.9 42.03
 1 2 -12 339.53 43.86
 0 -2 -12 189.57 30.81
 0 2 -12 240.96 37.94
 -1 -2 -12 178.88 29.97
 -1 2 -12 204.4 35.44
 -2 -2 -12 346.17 40.96
 -2 2 -12 287.15 41.08
 -3 -2 -12 495.89 48.89
 -3 2 -12 383.99 49.5
 -4 -2 -12 480.19 49.03
 -4 2 -12 478.9 55.04
 -5 -2 -12 610.3 57.39
 -5 2 -12 609.54 63.74
 -6 -2 -12 386.65 47.7
 -6 2 -12 328.34 48.86
 -7 -2 -12 447.09 51.72
 -7 2 -12 554.89 64.12
 -8 -2 -12 267.2 42.95
 -8 2 -12 336.56 52.62
 -9 -2 -12 155.84 35.36
 -9 2 -12 244.94 47.89
 -10 -2 -12 105.56 31.52
 -10 2 -12 117.51 35.13
 -11 -2 -12 105.72 32.81
 -11 2 -12 129.78 37.41
 -12 -2 -12 79.83 33.56
 -12 2 -12 67.19 31.15
 -13 -2 -12 93.58 32.46
 -13 2 -12 100.51 36.8
 -14 -2 -12 56.52 28.87
 -14 2 -12 132.96 43.22
 -15 -2 -12 58.38 29.51
 -15 2 -12 102.19 40.03
 -16 -2 -12 84.33 34.04
 -19 3 12 52.91 38.64
 -18 3 12 -20.3 31.29
 -18 -3 12 15.37 34.35
 -17 3 12 101.79 45.19
 -17 -3 12 80.85 42.23
 -16 3 12 -28.06 22.53
 -16 -3 12 59.52 38.6
 -15 3 12 19.72 27.54
 -15 -3 12 28.97 29.65
 -14 3 12 29.91 24.57
 -14 -3 12 67.73 34.61
 -13 3 12 14.9 19.35
 -13 -3 12 46.54 28.48
 -12 3 12 21.46 24.12
 -12 -3 12 11.49 21.89
 12 3 -12 14 15.89
 -11 3 12 16.35 18.19
 -11 -3 12 -14.73 18.78
 11 3 -12 -2.78 14.15
 -10 3 12 46.33 19.86
 -10 -3 12 56.39 30.43
 10 3 -12 47.53 18.17
 9 3 -12 -0.05 18.7
 -9 -3 12 13.13 25.08
 9 3 -12 -3.45 12.13
 -9 3 12 3.85 15.65
 8 3 -12 6.38 21.97
 -8 -3 12 26.39 22.04
 -8 3 12 9.54 14.56
 8 3 -12 11.62 14.62
 7 3 -12 78.42 28.63
 7 3 -12 27.04 18.15
 6 3 -12 19.4 16.3
 6 3 -12 5.2 17.27
 5 -3 -12 14.02 19.24
 5 3 -12 -17.68 17.13
 5 3 -12 20.54 18.99
 4 -3 -12 14.61 14.98
 4 3 -12 18.92 18.04
 4 3 -12 6.72 16.15
 3 -3 -12 75.73 22.84
 3 3 -12 80.75 27.04
 3 3 -12 59.04 21.71
 2 -3 -12 44.06 17.53
 2 3 -12 -2.28 17.58
 2 3 -12 16.73 14.81
 1 -3 -12 45.05 16.66
 1 3 -12 32.92 17.63
 0 -3 -12 -14.86 12.62
 0 3 -12 -10.09 14.79
 -1 -3 -12 51.65 17.51
 -1 3 -12 76.71 26.71
 -2 -3 -12 17.62 12.18
 -2 3 -12 40.57 22.36
 -3 -3 -12 9.41 12.76
 -3 3 -12 -6.82 14.3
 -4 -3 -12 31.37 15.44
 -4 3 -12 -6.71 18.9
 -5 -3 -12 28.68 18.34
 -5 3 -12 33.26 22.31
 -6 -3 -12 6.83 13.13
 -6 3 -12 27.75 24.45
 -7 -3 -12 20.57 19.73
 -7 3 -12 45.77 27.66
 -8 -3 -12 5.95 16.76
 -8 3 -12 10.22 21.27
 -9 -3 -12 4.33 15.93
 -9 3 -12 19.41 27.61
 -10 -3 -12 0.37 13.8
 -10 3 -12 -4.55 18.32
 -11 -3 -12 14.99 18.97
 -11 3 -12 28.94 24.02
 -12 -3 -12 17.48 22.96
 -12 3 -12 3.97 17.9
 -13 -3 -12 13.15 22.02
 -13 3 -12 7.5 23.11
 -14 3 -12 10.12 23.11
 -19 4 12 5.94 22.54
 -18 4 12 78.32 36.16
 -17 4 12 63.84 35.1
 -17 -4 12 116.99 47.25
 -16 4 12 80.42 35.24
 -16 -4 12 84.34 37.36
 -15 4 12 61.35 30.64
 -15 -4 12 106.43 42.23
 -14 -4 12 107.35 44.28
 -14 4 12 136.31 39.7
 -13 4 12 183.15 45.64
 -13 -4 12 146.38 43.46
 13 4 -12 147.41 34.8
 -12 4 12 213.87 42.26
 -12 -4 12 179.02 44.91
 12 4 -12 196.49 39.08
 -11 4 12 305.39 49.8
 -11 -4 12 277.7 52.24
 11 4 -12 333.87 48.41
 -10 4 12 410.3 54.63
 -10 -4 12 375.57 59.9
 10 4 -12 327.58 46.22
 9 4 -12 300.27 49.25
 -9 -4 12 255.5 47.52
 -9 4 12 280.31 43.97
 9 4 -12 277.3 41.68
 8 4 -12 527.06 62.27
 -8 -4 12 303.09 49.64
 -8 4 12 429.61 50.83
 8 4 -12 364.99 47.55
 7 4 -12 583.61 65.28
 -7 -4 12 526.15 62.75
 7 4 -12 555.52 57.9
 6 4 -12 900.21 76.13
 6 4 -12 869.22 71.36
 5 4 -12 893.82 75.4
 5 4 -12 1004.23 76.21
 4 -4 -12 475.7 47.92
 4 4 -12 447.7 53.42
 4 4 -12 500.36 54.42
 3 -4 -12 735.98 56.48
 3 4 -12 681.4 63.85
 3 4 -12 798.57 68.74
 2 -4 -12 844.68 59.08
 2 4 -12 695.14 65.92
 2 4 -12 903.28 75.2
 1 -4 -12 337.07 37.33
 1 4 -12 349.11 46.45
 1 4 -12 439.67 53.32
 0 -4 -12 273.96 33.21
 0 4 -12 218.55 37.93
 -1 -4 -12 203.07 28.67
 -1 4 -12 194.54 35.93
 -2 -4 -12 173.11 26.81
 -2 4 -12 154.97 33.75
 -3 -4 -12 329.85 37.84
 -3 4 -12 387.61 52.05
 -4 -4 -12 440.21 43.82
 -4 4 -12 335.14 48.72
 -5 -4 -12 426.42 43.75
 -5 4 -12 530.14 63.29
 -6 -4 -12 504.97 48.82
 -6 4 -12 529.98 63.28
 -7 -4 -12 321.54 41.85
 -7 4 -12 313.86 53.67
 -8 -4 -12 250.25 38.47
 -8 4 -12 220.28 49.1
 -9 -4 -12 203.07 35.73
 -9 4 -12 177.47 43.34
 -10 4 -12 104.47 39.09
 -11 4 -12 106.96 41.09
 -12 4 -12 72.02 31.89
 -13 4 -12 140.71 49.36
 -14 4 -12 34.81 33.68
 -17 -5 12 6.87 24.52
 -16 5 12 1.34 23.37
 -16 -5 12 -11.47 23.26
 -15 5 12 16.31 27.16
 -15 -5 12 -0.35 26.62
 -14 -5 12 57.36 35.83
 14 5 -12 19.94 19.58
 -14 5 12 22.39 23.34
 -13 -5 12 22.32 31.41
 13 5 -12 19.44 19.14
 -13 5 12 -11.1 18.46
 -12 5 12 52.19 23.88
 -12 -5 12 2.34 27.45
 12 5 -12 29.38 25.79
 -11 5 12 9.51 19.21
 -11 -5 12 6.45 19.42
 11 5 -12 31.06 20.57
 -10 5 12 -14.31 15.22
 -10 -5 12 4.15 18.72
 10 5 -12 39.7 25.64
 -9 5 12 -8.31 16.11
 -9 -5 12 -24.55 22.13
 9 5 -12 21.21 21.12
 9 5 -12 26.85 21.54
 8 5 -12 80.29 30.25
 -8 -5 12 41.97 24.06
 -8 5 12 12.75 14.03
 8 5 -12 8.4 18.1
 7 5 -12 19.97 19.74
 -7 -5 12 14.23 19.21
 -7 5 12 1.72 14.67
 7 5 -12 33.13 21.1
 6 5 -12 -9.05 16.21
 6 5 -12 39.86 24.38
 5 5 -12 27.22 19.4
 5 5 -12 -7.3 17.97
 4 5 -12 16.42 15.99
 4 5 -12 21.34 20.84
 3 5 -12 32.45 25.79
 3 5 -12 34.92 21.86
 2 5 -12 32.88 21
 2 -5 -12 15.08 12.63
 2 5 -12 26.35 24.32
 1 -5 -12 28.5 12.13
 1 5 -12 28.23 20.5
 1 5 -12 21.63 22.9
 0 5 -12 52.1 29.4
 0 -5 -12 8.53 9.07
 0 5 -12 16 20.03
 -1 -5 -12 26.46 11.86
 -1 5 -12 51.23 25.07
 -2 -5 -12 52.16 15.07
 -2 5 -12 15.57 18.23
 -3 -5 -12 -0.1 9.12
 -3 5 -12 45.76 26.33
 -4 -5 -12 -3.42 9.84
 -4 5 -12 16.27 22.43
 -5 5 -12 -3.87 21.12
 -6 5 -12 5.96 16.17
 -7 5 -12 -5.23 18.02
 -8 5 -12 -1.68 19.23
 -9 5 -12 42.41 27.46
 -10 5 -12 44.72 30.11
 -11 5 -12 33.81 26.57
 -12 5 -12 43.64 31.56
 -13 5 -12 77.64 41.03
 -16 -6 12 231.68 64.42
 -15 -6 12 36.43 27.77
 14 6 -12 75.6 32.44
 -14 -6 12 95.98 45.28
 -13 -6 12 289.8 62.04
 13 6 -12 170.52 41.55
 -12 -6 12 305.17 60.77
 12 6 -12 268.57 48.59
 -12 6 12 327.29 51
 -11 6 12 223.32 42.39
 -11 -6 12 328.01 59.58
 11 6 -12 252.64 48.64
 -10 6 12 251.82 42.42
 -10 -6 12 243.16 49.52
 10 6 -12 212.61 43.52
 -9 6 12 210.37 36.91
 -9 -6 12 125.32 36.78
 9 6 -12 254.21 46.65
 9 6 -12 153.66 36.85
 -8 6 12 223.93 38.03
 -8 -6 12 234.12 46.58
 8 6 -12 260.98 46.44
 8 6 -12 204.6 39.47
 7 6 -12 366.32 53.31
 -7 -6 12 568.21 66.84
 -7 6 12 484.09 51.64
 7 6 -12 574.32 67.46
 6 6 -12 551.52 62.38
 -6 -6 12 696.9 72.83
 6 6 -12 615.59 67.86
 5 6 -12 314.16 49.03
 5 6 -12 384.37 52.54
 4 6 -12 288.44 49.02
 4 6 -12 196.56 38.89
 3 6 -12 380.63 51.18
 3 6 -12 334.76 52.38
 2 6 -12 695.01 68.89
 2 6 -12 629.54 70.36
 1 6 -12 686.4 68.39
 1 6 -12 628.93 69.99
 0 6 -12 370.21 54.52
 0 6 -12 306.71 47.54
 -1 6 -12 214.19 43.74
 -1 6 -12 273.65 45.12
 -2 6 -12 217.71 40.92
 -3 6 -12 219.24 42.03
 -4 6 -12 245.33 45.14
 -5 6 -12 190.65 40.28
 -6 6 -12 137.69 38.94
 -7 6 -12 260.79 48.91
 -8 6 -12 262.15 52.16
 -9 6 -12 150.2 42.7
 -10 6 -12 142.4 44.1
 -11 6 -12 102.6 40.23
 -12 6 -12 145.51 45.88
 15 7 -12 -17.73 25.23
 -15 -7 12 10.22 25.84
 14 7 -12 -24.12 24.74
 -14 -7 12 -32.08 26.5
 13 7 -12 59.53 30.29
 -13 -7 12 4.21 22.28
 -12 -7 12 -37.75 29.82
 12 7 -12 6.75 23.08
 -11 -7 12 -24.75 27.35
 11 7 -12 -38.63 26.53
 -10 -7 12 31.26 25.78
 10 7 -12 -14.57 26.63
 -9 -7 12 5.35 21.76
 9 7 -12 -4.89 21.38
 -8 -7 12 -6.89 19.07
 8 7 -12 31.46 25.26
 8 7 -12 -0.12 17.24
 7 7 -12 54.53 25.28
 -7 -7 12 38.57 30.97
 7 7 -12 34.62 21.87
 6 7 -12 61.52 28.05
 -6 -7 12 -25.64 21.99
 6 7 -12 49.67 28.34
 5 7 -12 16.7 23.2
 5 7 -12 49.79 26.53
 -5 -7 12 -10.89 20.21
 4 7 -12 35.04 21.82
 4 7 -12 -20.03 17.74
 3 7 -12 -5.05 19.81
 3 7 -12 26.56 21.05
 2 7 -12 49.72 26.21
 2 7 -12 10.57 18.9
 1 7 -12 29.58 18.99
 1 7 -12 66.24 24.7
 0 7 -12 44.39 23.57
 0 7 -12 13.97 24.36
 -1 7 -12 12.23 16.98
 -1 7 -12 -39.21 23.95
 -2 7 -12 -2.59 20.75
 -3 7 -12 15.93 16.2
 -4 7 -12 -4.62 23.11
 -5 7 -12 75.08 34.01
 -6 7 -12 55.54 32.01
 -7 7 -12 52.49 30.27
 -8 7 -12 -9.15 22.33
 -9 7 -12 -26.77 27.95
 -10 7 -12 6.46 23.47
 -11 7 -12 83.58 40.31
 15 8 -12 4.77 21.97
 -15 -8 12 95.53 43.05
 14 8 -12 85.08 39.12
 -14 -8 12 130.49 45.87
 13 8 -12 207.57 51.5
 -13 -8 12 82.41 38.42
 12 8 -12 163.52 45.08
 -12 -8 12 203.42 54.62
 -11 -8 12 172.77 47.87
 11 8 -12 62.19 33.82
 -10 -8 12 100.19 37.18
 10 8 -12 111.91 39.36
 -9 -8 12 123.65 37.48
 9 8 -12 247.66 50.77
 9 8 -12 190.58 45.6
 -8 -8 12 254.36 51.03
 8 8 -12 188.98 42.51
 8 8 -12 207.9 47.64
 -7 -8 12 321.19 53.33
 7 8 -12 339.99 54.16
 7 8 -12 397.69 63.99
 -6 -8 12 226.82 44.32
 6 8 -12 297.43 49.24
 6 8 -12 285.59 52.62
 5 8 -12 252.13 50.16
 5 8 -12 229.7 43.68
 -5 -8 12 244.91 44.4
 4 8 -12 227.71 50.21
 4 8 -12 209.09 41.1
 -4 -8 12 262.66 45.13
 3 8 -12 251.01 51.09
 3 8 -12 198.23 40.02
 2 8 -12 218.99 42.7
 2 8 -12 239.83 47.69
 1 8 -12 184.73 44.65
 1 8 -12 308.61 49.37
 0 8 -12 337.24 60.2
 0 8 -12 298.59 50.47
 -1 8 -12 247.37 49.11
 -1 8 -12 182.67 39.93
 -2 8 -12 271.09 54.92
 -2 8 -12 366.25 55.29
 -3 8 -12 366.55 57.09
 -4 8 -12 185 43.01
 -5 8 -12 114.75 35.29
 -6 8 -12 166.95 44.38
 -7 8 -12 118 40.08
 -8 8 -12 189.4 48.19
 -9 8 -12 69.38 33.05
 -10 8 -12 101.15 39.35
 14 9 -12 4.33 25.74
 -14 -9 12 19.82 29.42
 13 9 -12 -30.48 30.1
 -13 -9 12 58.64 37.89
 12 9 -12 0.94 20.94
 -12 -9 12 18.01 28.69
 11 9 -12 -3.67 22.12
 -11 -9 12 10.05 21.66
 -10 -9 12 9.46 19.79
 10 9 -12 40.93 34.57
 -9 -9 12 6.9 25.39
 9 9 -12 -19.91 23.61
 9 9 -12 10.17 23.47
 -8 -9 12 -16.13 18.4
 8 9 -12 -4.21 19.08
 -7 -9 12 -2.71 18.27
 7 9 -12 35.87 25.21
 7 9 -12 -23.71 22.86
 -6 -9 12 8.51 17.61
 6 9 -12 18.08 19.98
 6 9 -12 56.93 31.12
 5 9 -12 10.12 24.12
 -5 -9 12 -7.97 15.98
 5 9 -12 48.47 27.07
 4 9 -12 -24.62 27.52
 -4 -9 12 24.13 19.91
 4 9 -12 42.38 25.02
 3 9 -12 25.29 25.91
 3 9 -12 -1.24 15.88
 -3 -9 12 64.67 27.57
 2 9 -12 23.67 24.13
 2 9 -12 24.85 23.52
 1 9 -12 22.99 21.52
 1 9 -12 30.5 24.19
 0 9 -12 68.67 29.34
 0 9 -12 48.01 27.13
 -1 9 -12 12.02 22.57
 -1 9 -12 -33.35 23.28
 -2 9 -12 34.22 26.68
 -2 9 -12 16.96 24.34
 -3 9 -12 6.84 21.72
 -4 9 -12 -18.53 22.14
 -5 9 -12 1.08 25.23
 -6 9 -12 -8.64 24.52
 -7 9 -12 -29.5 26.32
 -8 9 -12 -12.75 18.1
 -9 9 -12 -1.07 22.2
 11 10 -12 101.75 42.62
 10 10 -12 70.64 33.42
 9 10 -12 107.46 42.58
 8 10 -12 215.75 43.33
 8 10 -12 233.59 56.79
 7 10 -12 205.88 44.57
 7 10 -12 219.09 51.47
 6 10 -12 132.01 37.2
 6 10 -12 94.81 35.67
 5 10 -12 100.5 40.22
 5 10 -12 147.14 40.61
 4 10 -12 12.32 25.46
 4 10 -12 149.21 39.14
 3 10 -12 84.76 35.63
 3 10 -12 97.05 33.27
 2 10 -12 39.22 21.52
 2 10 -12 156.35 46.55
 1 10 -12 254.1 57.67
 1 10 -12 161.8 38.13
 0 10 -12 278.86 59.08
 0 10 -12 283.47 50.57
 -1 10 -12 160.06 43.37
 -1 10 -12 274.35 49.42
 -2 10 -12 195.41 53.48
 -2 10 -12 135.28 37.96
 -3 10 -12 166.62 43.9
 -4 10 -12 102.55 37.57
 -5 10 -12 131.14 36.82
 -6 10 -12 132.88 42.61
 -7 10 -12 88.03 38.79
 -8 10 -12 127.12 43.1
 8 11 -12 48.28 36.52
 7 11 -12 14.91 25.93
 6 11 -12 61.53 37.87
 5 11 -12 -9.8 22.11
 4 11 -12 40.42 36.02
 3 11 -12 157.81 50.33
 2 11 -12 -11.36 15.2
 2 11 -12 35.94 29.11
 1 11 -12 35.13 30.01
 1 11 -12 17.43 19.03
 0 11 -12 9.03 19.57
 0 11 -12 -21.81 22.5
 -1 11 -12 26.58 27.22
 -1 11 -12 29.76 25.19
 -2 11 -12 -41.2 31.52
 -2 11 -12 -9.37 20.22
 -3 11 -12 51.18 28.88
 -4 11 -12 73.17 35.44
 -5 11 -12 -27.14 26.17
 -6 11 -12 -17.86 27.63
 -18 0 13 14.54 29.29
 -17 0 13 8.41 24.97
 -16 0 13 72.59 36.78
 -15 0 13 -11.1 25.58
 -14 0 13 -20.64 28.85
 -13 0 13 38.15 28.68
 -12 0 13 -19.14 28.99
 -11 0 13 19.07 26.29
 -10 0 13 44.06 23.32
 -9 0 13 10.73 21.17
 8 0 -13 31.45 23.35
 7 0 -13 11.85 17.1
 6 0 -13 -14.23 17.23
 5 0 -13 -11.6 19.17
 4 0 -13 9.77 22.54
 3 0 -13 16.01 18.31
 2 0 -13 19.74 19.62
 1 0 -13 -10.33 16.8
 0 0 -13 13.93 16.06
 -1 0 -13 23.98 17.3
 -2 0 -13 2.12 14.18
 -3 0 -13 -0.47 14.38
 -4 0 -13 -0.49 16.1
 -5 0 -13 -10.29 15.24
 -6 0 -13 -13.68 22.23
 -7 0 -13 -18.27 17.62
 -8 0 -13 -25.09 20.79
 -9 0 -13 34.49 24.42
 -10 0 -13 23.83 23.17
 -11 0 -13 3.63 19.72
 -12 0 -13 -16.16 23
 -13 0 -13 16.73 17.89
 -14 0 -13 41.68 30.46
 -15 0 -13 31.36 28.76
 -18 1 13 130.43 47.85
 -18 -1 13 171.36 55.37
 -17 1 13 118.48 45.01
 -17 -1 13 81.39 41.87
 -16 1 13 124.35 45.39
 -16 -1 13 62.83 40.43
 -15 1 13 100.93 42.7
 -15 -1 13 153.48 49.86
 -14 1 13 186.1 47.39
 -14 -1 13 182.02 48.09
 -13 1 13 246.48 50.88
 -13 -1 13 150.23 41.24
 -12 1 13 150.05 39.04
 -12 -1 13 178.09 44.24
 -11 1 13 286 50.21
 -11 -1 13 400.49 59.73
 -10 -1 13 411.33 59.27
 -10 1 13 405.8 57.98
 9 1 -13 448.06 58.43
 -9 -1 13 560.78 65.96
 -9 1 13 566.46 64.84
 9 1 -13 432.62 40.56
 8 1 -13 521.82 61.17
 8 1 -13 487.63 42.95
 7 -1 -13 342.54 47.96
 7 1 -13 476.92 58.85
 7 1 -13 419.27 40.56
 6 -1 -13 461.11 54.09
 6 1 -13 595.66 62.84
 6 1 -13 546.24 47.03
 5 -1 -13 941.25 72.51
 5 1 -13 1047.89 80.16
 4 -1 -13 1143.97 78.68
 4 1 -13 1224.44 83.88
 3 -1 -13 514.39 52.58
 3 1 -13 654.43 61.71
 2 -1 -13 306.31 40.93
 2 1 -13 218.52 38.57
 1 -1 -13 703.07 60.24
 1 1 -13 670.37 61.15
 0 -1 -13 689.89 58.95
 0 1 -13 716.84 63.67
 -1 -1 -13 416.97 48.02
 -1 1 -13 376.33 48.33
 -2 -1 -13 201.17 34.5
 -2 1 -13 226.2 37.46
 -3 -1 -13 91.74 25.57
 -3 1 -13 196.26 37.62
 -4 -1 -13 306.54 43.38
 -4 1 -13 345.96 49.04
 -5 -1 -13 605.35 60.05
 -5 1 -13 671.05 66.66
 -6 -1 -13 389.24 51.56
 -6 1 -13 401.18 53.29
 -7 -1 -13 540.21 61.46
 -7 1 -13 459.26 59.81
 -8 -1 -13 232.29 42.17
 -8 1 -13 280.66 49.23
 -9 -1 -13 87.88 29.65
 -9 1 -13 103.08 32.28
 -10 -1 -13 108.69 33.5
 -10 1 -13 129.75 38.24
 -11 -1 -13 59.19 27.25
 -11 1 -13 109.1 35.08
 -12 -1 -13 114.43 37.27
 -12 1 -13 145.54 42.07
 -13 -1 -13 27.99 23.5
 -13 1 -13 138.48 42.08
 -14 -1 -13 97.89 39.71
 -14 1 -13 205.29 53.94
 -15 -1 -13 94.24 35.26
 -18 2 13 66.73 41.6
 -18 -2 13 -29 35.64
 -17 2 13 -0.43 22.4
 -17 -2 13 -23.34 28.89
 -16 2 13 -38.56 35.03
 -16 -2 13 69.24 38.52
 -15 2 13 -10.19 25.18
 -15 -2 13 59.87 35.86
 -14 2 13 8.51 23.86
 -14 -2 13 28.33 25.91
 -13 2 13 -16.8 23.15
 -13 -2 13 77.94 36.85
 -12 2 13 154.16 42.65
 -12 -2 13 23.26 24.73
 -11 2 13 27.08 22.1
 -11 -2 13 -17.97 23.39
 -10 -2 13 4.53 17.33
 -10 2 13 5.72 16.57
 10 2 -13 35.2 17.56
 9 2 -13 37.87 15.84
 9 2 -13 34.03 22.74
 -9 -2 13 23.92 22.78
 -9 2 13 32.75 22.62
 8 2 -13 25.65 19.5
 8 2 -13 2.84 12.59
 -8 -2 13 -9.97 18.18
 7 -2 -13 -1.04 18.28
 7 2 -13 -0.27 17.1
 7 2 -13 14.7 13.7
 6 2 -13 103.36 23.89
 6 -2 -13 76.2 24.36
 6 2 -13 75.22 28.13
 5 -2 -13 151.2 31.03
 5 2 -13 116.79 29.84
 5 2 -13 151.51 29.47
 4 -2 -13 41.41 20.24
 4 2 -13 34.86 21.68
 4 2 -13 35.22 19.7
 3 -2 -13 82.02 23.4
 3 2 -13 72.94 22.96
 2 -2 -13 39.2 18.28
 2 2 -13 2.41 14.38
 1 -2 -13 -1.51 12.09
 1 2 -13 -5.38 16.75
 0 -2 -13 -3.03 15.5
 0 2 -13 14.65 17.92
 -1 -2 -13 4.89 11.86
 -1 2 -13 12.76 18.66
 -2 -2 -13 15.2 15.42
 -2 2 -13 4.9 14.92
 -3 -2 -13 66.51 21.8
 -3 2 -13 22.37 17.23
 -4 -2 -13 89.67 26.66
 -4 2 -13 127.35 33.2
 -5 -2 -13 30.53 19.47
 -5 2 -13 17.32 25.26
 -6 -2 -13 43.46 23.72
 -6 2 -13 6.24 18.22
 -7 -2 -13 31.67 20.58
 -7 2 -13 24.66 26.05
 -8 -2 -13 33.22 21.05
 -8 2 -13 -6.26 21.37
 -9 -2 -13 22.26 20.8
 -9 2 -13 0.53 19.44
 -10 -2 -13 14.13 17.4
 -10 2 -13 12.37 24.6
 -11 -2 -13 -5.9 17.26
 -11 2 -13 3.47 22.09
 -12 -2 -13 -2.85 16.19
 -12 2 -13 46.5 30.9
 -13 -2 -13 21.98 23.33
 -13 2 -13 14.31 26.09
 -14 -2 -13 -7.89 19.52
 -14 2 -13 45.6 32.9
 -15 -2 -13 48.9 28.53
 -18 3 13 49.47 31.94
 -17 3 13 152.47 49.31
 -17 -3 13 141.41 50.21
 -16 3 13 88.18 40.08
 -16 -3 13 53.81 31.36
 -15 -3 13 130.38 41.08
 -15 3 13 110.46 37.88
 -14 3 13 150.31 44.3
 -14 -3 13 80.15 41.59
 -13 3 13 269.82 51.98
 -13 -3 13 191.59 47.02
 -12 3 13 270.98 49.86
 -12 -3 13 257.04 55.02
 -11 3 13 325.16 51.82
 -11 -3 13 367.35 59.58
 11 3 -13 391.75 47.44
 -10 3 13 311.7 49.28
 -10 -3 13 249.37 47.52
 10 3 -13 367.75 46.42
 9 3 -13 344.34 53.84
 -9 -3 13 492.2 64.54
 -9 3 13 370.07 51.41
 9 3 -13 355.79 44.62
 8 3 -13 327.62 42.76
 8 3 -13 280.73 46.42
 -8 -3 13 413.66 58.04
 -8 3 13 381.46 50.89
 7 3 -13 346.18 51.83
 7 3 -13 459.39 51.22
 6 -3 -13 455.43 52.59
 6 3 -13 510.12 60.8
 6 3 -13 405.53 47.79
 5 -3 -13 605 58.11
 5 3 -13 596.97 62.67
 5 3 -13 636.27 59.98
 4 -3 -13 301.94 41.07
 4 3 -13 420.51 52.82
 4 3 -13 400.76 48.68
 3 -3 -13 866.15 66
 3 3 -13 851.39 71.8
 3 3 -13 865.88 70.22
 2 -3 -13 691.19 57.84
 2 3 -13 764.36 68.95
 1 -3 -13 814.98 61.7
 1 3 -13 812.96 70.73
 0 -3 -13 719.09 56.97
 0 3 -13 685.91 65.66
 -1 -3 -13 353.93 41.38
 -1 3 -13 456.04 55.62
 -2 -3 -13 173.35 30.37
 -2 3 -13 244.46 42.26
 -3 -3 -13 160.29 29.14
 -3 3 -13 162.7 36.84
 -4 -3 -13 142.1 28.24
 -4 3 -13 152.59 38.04
 -5 -3 -13 228.78 35.14
 -5 3 -13 269.67 47.54
 -6 -3 -13 362.79 46.5
 -6 3 -13 374.37 55.59
 -7 -3 -13 339.05 46.18
 -7 3 -13 370.77 57.23
 -8 -3 -13 227.77 40.82
 -8 3 -13 255.32 47.17
 -9 -3 -13 188.43 37.86
 -9 3 -13 196.62 44.57
 -10 -3 -13 122.18 32.63
 -10 3 -13 156.2 41.85
 -11 -3 -13 92.88 32.81
 -11 3 -13 93.97 35.01
 -12 -3 -13 47.59 26.04
 -12 3 -13 104.2 38.79
 -13 3 -13 111.28 42.53
 -18 4 13 1.53 21.99
 -17 4 13 19.67 26.39
 -17 -4 13 82.59 48.02
 -16 4 13 -13.03 21.27
 -16 -4 13 100.6 36.89
 -15 -4 13 6.59 21.57
 -15 4 13 39.03 28.96
 -14 4 13 -0.53 18.68
 -14 -4 13 5.34 27.4
 -13 4 13 14.94 23.24
 -13 -4 13 -43.16 33.07
 -12 4 13 4.18 16.75
 -12 -4 13 3.71 24.41
 12 4 -13 25.38 20.04
 -11 4 13 43.56 24.28
 -11 -4 13 -2.49 23.17
 11 4 -13 48.02 22.96
 10 4 -13 51.14 29.86
 -10 4 13 13.22 17.5
 -10 -4 13 51.72 28.36
 10 4 -13 31.34 19.82
 9 4 -13 40.52 26.93
 -9 -4 13 16.35 22.99
 -9 4 13 15.92 21.72
 9 4 -13 25.87 20.05
 8 4 -13 31.82 20.47
 -8 -4 13 6.91 22.09
 -8 4 13 21.03 19.81
 8 4 -13 48.57 20
 7 4 -13 12.22 17.32
 7 4 -13 4.16 19.54
 6 4 -13 83.87 25.9
 6 4 -13 117.63 33.11
 5 4 -13 81.58 32.37
 5 4 -13 65.93 26.38
 4 4 -13 -10.52 15.83
 4 -4 -13 9.3 12.72
 4 4 -13 9.29 16.92
 3 -4 -13 176.7 32.41
 3 4 -13 251.17 42.85
 3 4 -13 237.5 41.63
 2 -4 -13 81.67 22.4
 2 4 -13 127.18 31.9
 2 4 -13 109.8 33.25
 1 4 -13 -8.13 17.37
 1 -4 -13 20.14 14.18
 1 4 -13 11.45 21.63
 0 -4 -13 1.6 10.07
 0 4 -13 -18.53 17.1
 -1 -4 -13 40.13 19.14
 -1 4 -13 14.87 18.04
 -2 -4 -13 54.85 17.46
 -2 4 -13 16.6 19.7
 -3 -4 -13 83.74 21.92
 -3 4 -13 145.36 34.27
 -4 -4 -13 29.39 15.36
 -4 4 -13 30.9 22.03
 -5 -4 -13 3.02 13.25
 -5 4 -13 -1.31 18.72
 -6 -4 -13 23.94 17.2
 -6 4 -13 39.07 24.52
 -7 -4 -13 4.03 15.56
 -7 4 -13 46.93 30.01
 -8 -4 -13 3.21 14.84
 -8 4 -13 0.73 21.4
 -9 4 -13 -10.25 18.86
 -10 4 -13 19.93 24.96
 -11 4 -13 58.23 33.18
 -12 4 -13 16.06 24.42
 -13 4 -13 13.35 23.52
 -16 5 13 60.99 36.1
 -16 -5 13 28.23 34.52
 -15 5 13 145 43.14
 -15 -5 13 25.76 34.17
 -14 -5 13 193.6 51.79
 -14 5 13 146.3 41.87
 -13 5 13 66.86 28.66
 -13 -5 13 133.9 46.73
 13 5 -13 127.03 36.16
 -12 5 13 178.16 41.24
 -12 -5 13 284.93 58.43
 12 5 -13 143.63 38.7
 -11 5 13 285.62 48.34
 -11 -5 13 229.52 48.86
 11 5 -13 158.77 37.81
 -10 5 13 293.56 46.9
 -10 -5 13 258.13 52.72
 10 5 -13 291.45 52.6
 10 5 -13 286.6 46.79
 9 5 -13 333.83 52.25
 -9 -5 13 304.56 53.83
 -9 5 13 336.23 47.89
 9 5 -13 317.4 50.94
 8 5 -13 362.56 54.81
 -8 -5 13 248.62 50.12
 -8 5 13 391.3 51.66
 8 5 -13 445.99 56.84
 7 5 -13 447.05 59.9
 -7 -5 13 427.53 60.57
 7 5 -13 457.5 57.27
 6 5 -13 484.82 58.79
 6 5 -13 481.45 59.35
 5 5 -13 289.14 46.92
 5 5 -13 247.38 42.69
 4 5 -13 278.18 46.07
 4 5 -13 274.34 47.17
 3 -5 -13 595.78 52.8
 3 5 -13 615.32 64.17
 3 5 -13 678.8 69.67
 2 -5 -13 751.63 56.82
 2 5 -13 748.56 72.24
 2 5 -13 827.61 76.87
 1 -5 -13 581.09 49.46
 1 5 -13 467.05 56.42
 1 5 -13 527.14 61.92
 0 -5 -13 258.05 33.29
 0 5 -13 258.47 42.85
 -1 -5 -13 287.76 34.01
 -1 5 -13 300.19 47.41
 -2 -5 -13 508.41 45.22
 -2 5 -13 540.28 62.98
 -3 5 -13 511.9 63.25
 -4 5 -13 189.25 42.45
 -5 5 -13 149.43 37.52
 -6 5 -13 132.84 38.22
 -7 5 -13 220.35 48.53
 -8 5 -13 156.1 44.48
 -9 5 -13 182.4 46.66
 -10 5 -13 171.43 49.16
 -11 5 -13 114.5 43
 -12 5 -13 126.54 43.03
 -16 -6 13 19.77 29.47
 -15 -6 13 -7.64 21.1
 -14 -6 13 92.19 43
 14 6 -13 -24.11 25.28
 -13 -6 13 -1.28 22.49
 13 6 -13 15.37 18.84
 -12 -6 13 13.81 26.74
 12 6 -13 3.94 16.89
 -11 6 13 46.61 24.99
 -11 -6 13 25.74 27.22
 11 6 -13 15.72 23.93
 -10 6 13 -1.3 17.96
 -10 -6 13 -20.01 20.17
 10 6 -13 -18.06 21.61
 10 6 -13 8.79 17.31
 -9 6 13 39.37 24.21
 9 6 -13 6.72 15.93
 9 6 -13 81.89 31.21
 8 6 -13 30.24 26.92
 -8 -6 13 30.64 24.46
 -8 6 13 32.29 19.57
 8 6 -13 73.94 28.38
 7 6 -13 2.4 18.12
 -7 -6 13 41.01 22.93
 -7 6 13 37.41 19.82
 7 6 -13 52.59 21.21
 6 6 -13 5.11 17.48
 6 6 -13 9.13 15.42
 -6 -6 13 31.16 24.28
 5 6 -13 15.79 25.6
 5 6 -13 51.61 26.91
 4 6 -13 12.38 20.3
 4 6 -13 -17.97 19.66
 3 6 -13 19.89 20.72
 3 6 -13 -13.68 18.03
 2 6 -13 8.94 26.28
 2 6 -13 19.9 22.74
 1 6 -13 14.75 23.54
 1 6 -13 19.96 20.1
 0 6 -13 -16.83 18.59
 0 6 -13 -10.88 22.58
 -1 6 -13 36.14 23.39
 -2 6 -13 56.03 25.85
 -3 6 -13 9.83 21.68
 -4 6 -13 77.01 32.17
 -5 6 -13 23.41 21.62
 -6 6 -13 -8.64 18.67
 -7 6 -13 -12.57 20.06
 -8 6 -13 21.53 24.98
 -9 6 -13 98.44 40.35
 -10 6 -13 34.41 24.55
 -11 6 -13 53.19 29.66
 -15 -7 13 36.05 29.09
 14 7 -13 19.06 18.45
 -14 -7 13 117.98 44.09
 -13 -7 13 44.52 30.94
 13 7 -13 38.56 26.33
 -12 -7 13 157.74 46.46
 12 7 -13 188.64 47.37
 -11 -7 13 197.37 50.12
 11 7 -13 200.28 46.57
 -10 -7 13 249.06 51.94
 10 7 -13 194.24 45.5
 10 7 -13 229.78 49.15
 -9 -7 13 204.03 46.71
 9 7 -13 209.26 47.2
 9 7 -13 183.16 42.77
 -8 -7 13 399.01 60.44
 8 7 -13 277.9 49.86
 8 7 -13 440.25 64.38
 7 7 -13 455.48 63.46
 -7 -7 13 538.09 67.98
 7 7 -13 514.17 68.6
 6 7 -13 250 49.44
 6 7 -13 308.5 52.22
 -6 -7 13 305.45 50.95
 5 7 -13 225.6 48.48
 5 7 -13 166.27 39.36
 -5 -7 13 274.59 49.58
 4 7 -13 221.03 48.05
 4 7 -13 159.92 38.32
 3 7 -13 322.71 51.65
 3 7 -13 292.45 50.96
 2 7 -13 565.49 72.31
 2 7 -13 548.46 66.44
 1 7 -13 479.86 60.86
 1 7 -13 443.13 63.64
 0 7 -13 263.06 52.15
 0 7 -13 308.15 51.2
 -1 7 -13 261.34 51.34
 -1 7 -13 324.16 51.98
 -2 7 -13 328.91 54.68
 -3 7 -13 325.9 54.37
 -4 7 -13 209.57 45.8
 -5 7 -13 85.36 32.57
 -6 7 -13 47.34 29.44
 -7 7 -13 97.77 37.52
 -8 7 -13 145.82 45.06
 -9 7 -13 150.75 46.95
 -10 7 -13 105.13 40.16
 15 8 -13 73.4 33.46
 14 8 -13 10.62 19.38
 -14 -8 13 -3.15 29.84
 13 8 -13 2.54 18.13
 -13 -8 13 -10.53 29.35
 -12 -8 13 26.63 26.74
 12 8 -13 43.25 26.21
 -11 -8 13 -12.64 22.34
 11 8 -13 5.17 21.64
 -10 -8 13 12.14 22.52
 10 8 -13 49.73 27.3
 -9 -8 13 63.45 33.1
 9 8 -13 26.71 23.65
 9 8 -13 31.55 26.36
 -8 -8 13 8.8 17.66
 8 8 -13 46.78 24.88
 8 8 -13 -0.47 20.88
 7 8 -13 37.9 24.54
 -7 -8 13 42.49 25.42
 7 8 -13 -17.56 21.91
 6 8 -13 56.39 32.82
 -6 -8 13 -16.11 20.55
 6 8 -13 22.14 20.22
 5 8 -13 -1.52 18.71
 -5 -8 13 7.17 18.22
 4 8 -13 6.59 24.91
 4 8 -13 29.64 26.17
 -4 -8 13 32.08 23.59
 3 8 -13 68.91 30.48
 3 8 -13 35.61 26.76
 2 8 -13 15.24 23.5
 2 8 -13 21.88 23.13
 1 8 -13 -10.14 22.76
 1 8 -13 63.96 29.17
 0 8 -13 -30.09 22.15
 0 8 -13 4.66 17.74
 -1 8 -13 12.37 18.64
 -1 8 -13 37.46 25.93
 -2 8 -13 0.87 16.49
 -3 8 -13 41.75 25.2
 -4 8 -13 5.25 20.76
 -5 8 -13 40.2 27.84
 -6 8 -13 24.5 25.14
 -7 8 -13 -20.4 27.24
 -8 8 -13 18.75 37.67
 -9 8 -13 20.59 32.27
 13 9 -13 79.4 35.91
 -13 -9 13 49.38 34.13
 12 9 -13 28.5 27.34
 -12 -9 13 107.51 42.04
 -11 -9 13 108.86 41.29
 11 9 -13 89.45 39.47
 -10 -9 13 90.06 35.61
 10 9 -13 81.1 31.59
 -9 -9 13 98.6 34.66
 9 9 -13 105.34 34.87
 9 9 -13 72.55 36.09
 -8 -9 13 217.89 49.1
 8 9 -13 220.57 48.22
 8 9 -13 203.54 49.87
 -7 -9 13 203.08 45.79
 7 9 -13 177.76 42.23
 7 9 -13 205.45 49.29
 6 9 -13 202.99 48.41
 -6 -9 13 261.36 50.72
 6 9 -13 249.1 50.21
 5 9 -13 190.93 46.56
 -5 -9 13 225.93 45.6
 5 9 -13 251.55 49.56
 4 9 -13 224.11 52.97
 4 9 -13 248.53 49.21
 -4 -9 13 332.61 53.64
 3 9 -13 260.54 48.61
 -3 -9 13 295.65 49.64
 3 9 -13 282.36 58.98
 2 9 -13 297.22 51.45
 2 9 -13 267.67 56.38
 1 9 -13 267.2 57.48
 1 9 -13 357.57 56.59
 0 9 -13 220.72 51.39
 0 9 -13 198.25 43.43
 -1 9 -13 198.21 51.68
 -1 9 -13 152.04 41.89
 -2 9 -13 195.21 45.3
 -3 9 -13 142.63 39.42
 -4 9 -13 187.03 46.09
 -5 9 -13 50.09 26.46
 -6 9 -13 98.25 35.55
 -7 9 -13 90.6 37.08
 -8 9 -13 127.75 40.93
 10 10 -13 52.79 34.66
 9 10 -13 58.48 35.98
 8 10 -13 15.85 22.01
 8 10 -13 39.6 30.79
 7 10 -13 15.59 20.79
 7 10 -13 35.62 25.99
 6 10 -13 58.66 33.41
 6 10 -13 -6.65 20.47
 5 10 -13 15.89 23.38
 5 10 -13 10.96 18.24
 4 10 -13 -11.23 24.18
 4 10 -13 67.07 39.73
 3 10 -13 38.05 26.1
 3 10 -13 24.49 26.48
 2 10 -13 -9.37 19.43
 2 10 -13 22.34 21.51
 1 10 -13 41.89 31.61
 1 10 -13 -30.45 27.63
 0 10 -13 12.13 23.33
 0 10 -13 26.9 26.31
 -1 10 -13 2.17 24.11
 -1 10 -13 20.51 26.61
 -2 10 -13 19.08 26.08
 -2 10 -13 -13.81 19.73
 -3 10 -13 -23.91 18.36
 -4 10 -13 16.22 22.81
 -5 10 -13 -57.43 32.04
 -6 10 -13 -7.33 22.38
 -7 10 -13 71.59 38.96
 6 11 -13 118.52 46.86
 5 11 -13 245.29 59.33
 4 11 -13 248.63 57.96
 3 11 -13 155.61 49.73
 2 11 -13 124.22 48.21
 2 11 -13 94.07 33.13
 1 11 -13 133.69 43.82
 1 11 -13 156.76 43.13
 0 11 -13 185.41 54.21
 0 11 -13 61.06 27.95
 -1 11 -13 140.26 47.82
 -1 11 -13 142.19 40.72
 -2 11 -13 148.85 42.72
 -3 11 -13 150.55 42.41
 -4 11 -13 159.48 45.39
 -5 11 -13 57.86 31.52
 -18 0 14 60 41.55
 -17 0 14 74.22 41.05
 -16 0 14 68.39 43.54
 -15 0 14 42.73 29.81
 -14 0 14 207.97 49.01
 -13 0 14 123.56 41.37
 -12 0 14 221.33 49.1
 -11 0 14 290.27 52.72
 -10 0 14 324.08 53.4
 -9 0 14 347.67 54.56
 8 0 -14 467.13 57.91
 7 0 -14 199.48 39.02
 6 0 -14 236.38 41.73
 5 0 -14 432.34 54.39
 4 0 -14 631.75 62.69
 3 0 -14 525.22 56.3
 2 0 -14 341.56 45.16
 1 0 -14 784.62 68.43
 0 0 -14 864.06 71.65
 -1 0 -14 800.46 69.33
 -2 0 -14 358.62 48.73
 -3 0 -14 408.45 50.48
 -4 0 -14 451.26 55.27
 -5 0 -14 469.43 56.91
 -6 0 -14 239.93 42.83
 -7 0 -14 198.91 41.37
 -8 0 -14 245.71 46.06
 -9 0 -14 77.64 31.65
 -10 0 -14 164.32 41.57
 -11 0 -14 52.94 25.4
 -12 0 -14 60.25 31.53
 -13 0 -14 58.39 31.17
 -14 0 -14 32.99 26.85
 -18 1 14 70.44 45.82
 -17 1 14 42.57 33.83
 -17 -1 14 25.55 37.6
 -16 -1 14 89.38 41.48
 -16 1 14 -30.15 26.61
 -15 1 14 6.9 25.87
 -15 -1 14 25.23 36.3
 -14 1 14 18.55 27.86
 -14 -1 14 25.88 29.93
 -13 1 14 13.18 19.15
 -13 -1 14 17.78 26.83
 -12 1 14 41.33 24.66
 -12 -1 14 -2.41 24.9
 -11 -1 14 13 20.06
 -11 1 14 -23.53 20.81
 -10 -1 14 42.96 25.94
 -10 1 14 12.59 23.85
 9 1 -14 8.54 18.95
 -9 -1 14 15.12 21.75
 -9 1 14 24.25 21.57
 8 1 -14 -2.62 9.52
 8 -1 -14 35.15 24.68
 8 1 -14 26.97 23.52
 7 1 -14 36.79 16.24
 7 -1 -14 26.22 23.54
 7 1 -14 9.27 18.4
 6 -1 -14 17.1 19.05
 6 1 -14 7.48 19.22
 5 -1 -14 10.73 19.78
 5 1 -14 22.49 24.46
 4 -1 -14 25.63 21.44
 4 1 -14 11.02 18.31
 3 -1 -14 6.74 19.59
 3 1 -14 4.33 15.34
 2 -1 -14 47.7 22.82
 2 1 -14 9.52 19.18
 1 -1 -14 55.99 24.07
 1 1 -14 35.51 19.7
 0 -1 -14 4.92 13.43
 0 1 -14 -5.42 15.8
 -1 -1 -14 -10.41 15.2
 -1 1 -14 18.78 18.01
 -2 -1 -14 -30.59 21.4
 -2 1 -14 19.99 21.81
 -3 -1 -14 15.51 14.95
 -3 1 -14 7.4 16.8
 -4 -1 -14 -4.18 16.99
 -4 1 -14 -42.05 22.27
 -5 -1 -14 48.76 20.85
 -5 1 -14 -25.98 21.77
 -6 -1 -14 10.8 16.32
 -6 1 -14 5.47 18.66
 -7 -1 -14 -8.67 16.66
 -7 1 -14 -7.96 18.84
 -8 -1 -14 -21.16 20.13
 -8 1 -14 23.38 24.46
 -9 -1 -14 33 25.04
 -9 1 -14 19.78 23.67
 -10 -1 -14 -13.7 18.17
 -10 1 -14 21.43 24.33
 -11 -1 -14 42.81 26.84
 -11 1 -14 2.74 19.85
 -12 -1 -14 -6.79 17.39
 -12 1 -14 -29.53 28.09
 -13 -1 -14 -26.19 24.21
 -13 1 -14 -9.05 19.9
 -14 -1 -14 -4.92 21.36
 -18 2 14 116.3 49.08
 -17 2 14 30.55 24.36
 -17 -2 14 80.43 43.47
 -16 -2 14 116.58 46.12
 -16 2 14 118.27 46.83
 -15 2 14 138.21 45.59
 -15 -2 14 102.15 43.1
 -14 2 14 95.58 36.12
 -14 -2 14 56.99 37.48
 -13 2 14 189.23 45.62
 -13 -2 14 223.65 50.49
 -12 2 14 205.06 45.2
 -12 -2 14 207 51.08
 -11 2 14 308.44 52.88
 -11 -2 14 224.87 49.61
 -10 -2 14 373.81 59.59
 -10 2 14 435.51 59.78
 9 2 -14 436.41 60.54
 -9 -2 14 454.45 63.53
 -9 2 14 373.02 54.44
 9 2 -14 473.83 48.08
 8 2 -14 503.77 65.06
 8 2 -14 452.98 47.23
 7 -2 -14 296.99 45.69
 7 2 -14 243.15 41.67
 7 2 -14 313.3 39.5
 6 2 -14 262.17 37.36
 6 -2 -14 206.32 39.98
 6 2 -14 247.01 43.87
 5 -2 -14 358.84 48.62
 5 2 -14 299.08 46.8
 5 2 -14 358.35 43.76
 4 -2 -14 513.61 56
 4 2 -14 520.58 57.4
 3 -2 -14 464.6 52.15
 3 2 -14 404.8 52.36
 2 -2 -14 575.32 56.55
 2 2 -14 503.5 56.92
 1 -2 -14 519.02 53.76
 1 2 -14 518.74 58.02
 0 -2 -14 618.91 57.46
 0 2 -14 693.49 67.39
 -1 -2 -14 607.25 57.7
 -1 2 -14 763.72 71.14
 -2 -2 -14 585.75 57.68
 -2 2 -14 559 63.21
 -3 -2 -14 523.43 55.08
 -3 2 -14 474.18 57.37
 -4 -2 -14 621.74 60.54
 -4 2 -14 676.19 70.02
 -5 -2 -14 310.97 45.66
 -5 2 -14 246.97 42.72
 -6 -2 -14 320.79 47.12
 -6 2 -14 303.95 52.26
 -7 -2 -14 189.83 37.58
 -7 2 -14 92.84 32.42
 -8 -2 -14 72.84 26.86
 -8 2 -14 120.12 36.8
 -9 -2 -14 143.67 35.31
 -9 2 -14 138.81 40.54
 -10 -2 -14 133.31 36.68
 -10 2 -14 61.2 30
 -11 -2 -14 50.61 24.91
 -11 2 -14 55.98 31.12
 -12 -2 -14 50.31 27.08
 -12 2 -14 173.73 47.65
 -13 -2 -14 21.87 24.94
 -13 2 -14 137.62 43.27
 -14 -2 -14 116.68 38.66
 -18 3 14 48.4 35.52
 -17 3 14 39.5 36.67
 -17 -3 14 -13.7 26
 -16 3 14 -19.55 26.93
 -16 -3 14 -17.01 34.53
 -15 3 14 65.34 37.48
 -15 -3 14 23.62 32
 -14 3 14 -21.95 24.44
 -14 -3 14 -39.91 30.37
 -13 3 14 9.83 20.11
 -13 -3 14 -36.46 29.3
 -12 3 14 3.6 18.39
 -12 -3 14 -16.28 27.1
 -11 3 14 5.95 21.62
 -11 -3 14 66.89 33.9
 10 3 -14 8.94 12.6
 10 3 -14 42.64 25.27
 -10 -3 14 -24.2 24.78
 -10 3 14 38.42 24.76
 9 3 -14 14.68 17.35
 9 3 -14 13.78 25.76
 -9 -3 14 1.52 18.79
 -9 3 14 -4.04 15.69
 8 3 -14 -2.46 16.93
 8 3 -14 6.64 15.79
 -8 -3 14 -12.49 20.82
 7 3 -14 21.67 23.35
 7 3 -14 25.27 18.34
 6 3 -14 6.84 15.95
 6 -3 -14 -10.76 16.17
 6 3 -14 -12.04 19.82
 5 -3 -14 -21.52 15.35
 5 3 -14 -5.52 20.62
 5 3 -14 42.46 21.9
 4 -3 -14 24.73 17.74
 4 3 -14 30.41 20.46
 4 3 -14 20.35 16.84
 3 -3 -14 -3.13 13.75
 3 3 -14 11.79 20.08
 2 -3 -14 105.13 26.59
 2 3 -14 61 25.53
 1 -3 -14 127.72 28.41
 1 3 -14 111.4 28.9
 0 -3 -14 13.52 14.73
 0 3 -14 12.34 19.65
 -1 -3 -14 12.91 14.41
 -1 3 -14 66.12 27.45
 -2 -3 -14 135.22 29.35
 -2 3 -14 82.99 28.45
 -3 -3 -14 -6.99 12.23
 -3 3 -14 14.52 20.9
 -4 -3 -14 12.48 13.87
 -4 3 -14 2.42 20.5
 -5 -3 -14 -0.71 13.38
 -5 3 -14 14.66 22.76
 -6 -3 -14 31.1 18.85
 -6 3 -14 -15.72 20.32
 -7 -3 -14 14.45 17.04
 -7 3 -14 1.71 21.88
 -8 -3 -14 2.38 13.57
 -8 3 -14 46.5 28.5
 -9 -3 -14 16.2 20.34
 -9 3 -14 36.59 27.3
 -10 -3 -14 -7.96 15.3
 -10 3 -14 48.57 31.54
 -11 3 -14 113.91 44.11
 -12 3 -14 -23.87 21.46
 -13 3 -14 -29.42 27.14
 -18 4 14 36.12 28.17
 -17 4 14 -11.33 24.29
 -16 4 14 68.65 32.89
 -16 -4 14 88.84 42.48
 -15 -4 14 191.28 57.21
 -15 4 14 20.73 21.09
 -14 4 14 98.08 37.61
 -14 -4 14 63.32 33.41
 -13 4 14 70.31 34.03
 -13 -4 14 106.7 38.48
 -12 4 14 221.42 44.54
 -12 -4 14 259.98 56.63
 -11 4 14 284.04 50.07
 -11 -4 14 215.13 48.7
 11 4 -14 180.64 37.8
 10 4 -14 237.07 48.76
 -10 -4 14 264.55 52.48
 -10 4 14 253.68 46.14
 10 4 -14 275.58 43.38
 9 4 -14 340.22 49.61
 -9 -4 14 390.56 61.55
 -9 4 14 330.44 50.45
 9 4 -14 356.02 57.29
 8 4 -14 369.53 50.82
 8 4 -14 297.45 49.98
 -8 -4 14 391.09 59.43
 -8 4 14 364.17 50.83
 7 4 -14 294.96 51.3
 7 4 -14 333.57 46.99
 6 4 -14 508.75 62.94
 6 4 -14 482.56 55.86
 5 4 -14 329.99 47
 5 -4 -14 212.56 37.14
 5 4 -14 224.86 43.26
 4 -4 -14 337.41 45
 4 4 -14 152.82 36.16
 4 4 -14 293.18 45.63
 3 -4 -14 457 49.25
 3 4 -14 366.15 51.95
 3 4 -14 408.8 52.95
 2 -4 -14 421.28 46.83
 2 4 -14 506.95 60.3
 2 4 -14 503.03 60.2
 1 -4 -14 484.72 50.16
 1 4 -14 505.58 59.15
 0 -4 -14 430.16 46.46
 0 4 -14 436.54 56.78
 -1 -4 -14 454.32 46.87
 -1 4 -14 425.04 55.67
 -2 -4 -14 604.53 54.59
 -2 4 -14 558.19 64.89
 -3 -4 -14 447.6 47.91
 -3 4 -14 489.22 62.85
 -4 -4 -14 377.84 45.04
 -4 4 -14 372.84 55.26
 -5 -4 -14 367.36 45.31
 -5 4 -14 381.09 58.65
 -6 -4 -14 327.07 43.6
 -6 4 -14 265.19 50.13
 -7 4 -14 146.08 39.6
 -8 4 -14 75.89 29.85
 -9 4 -14 141.03 44.08
 -10 4 -14 37.08 32.7
 -11 4 -14 40.04 30.94
 -12 4 -14 46.49 31.51
 -16 -5 14 47.8 36.93
 -15 -5 14 32.42 29.89
 -15 5 14 15.78 23.9
 -14 -5 14 7.6 26.39
 -14 5 14 -9.46 19.91
 -13 5 14 10.65 18.59
 -13 -5 14 59.91 37.52
 -12 5 14 12.47 20.26
 -12 -5 14 -14.04 27.02
 12 5 -14 59.6 29.09
 -11 5 14 44.37 23.53
 -11 -5 14 4.94 21.69
 11 5 -14 -24.32 21.1
 -10 5 14 42.01 25.74
 -10 -5 14 20.16 25.17
 10 5 -14 35.33 27.42
 10 5 -14 -23.8 18.33
 9 5 -14 -4.05 19.65
 -9 -5 14 28.24 27.7
 -9 5 14 -22.25 16.95
 9 5 -14 47.49 25.06
 8 5 -14 8.37 16.2
 8 5 -14 24.82 24
 -8 -5 14 8.39 23.16
 -8 5 14 29.94 22.86
 7 5 -14 12.58 23.39
 7 5 -14 13.21 22.58
 -7 -5 14 7.48 20.64
 6 5 -14 30.11 24.64
 6 5 -14 26.17 19.11
 5 5 -14 2.45 19.23
 5 5 -14 35.5 26.93
 4 5 -14 14.87 20.62
 4 5 -14 37.22 23.08
 3 -5 -14 -0.17 12.15
 3 5 -14 4.44 17.24
 3 5 -14 -3.53 17.24
 2 -5 -14 5.67 10.46
 2 5 -14 46.78 26.59
 2 5 -14 68.88 30.23
 1 -5 -14 27.88 13.36
 1 5 -14 49.73 25.74
 1 5 -14 36.39 22.55
 0 -5 -14 -0.25 11.7
 0 5 -14 3.69 18.07
 -1 -5 -14 28.21 13.89
 -1 5 -14 42.11 27.06
 -2 5 -14 35.37 25.73
 -3 5 -14 3.66 19.57
 -4 5 -14 -34.97 27.13
 -5 5 -14 1.96 23.05
 -6 5 -14 10.88 22.2
 -7 5 -14 -25.25 20.87
 -8 5 -14 6.65 24.03
 -9 5 -14 37 29.51
 -10 5 -14 -9.49 24.54
 -11 5 -14 -25.1 32.27
 -15 -6 14 9.81 29.79
 -14 -6 14 164.93 51.89
 -13 -6 14 80.96 40.82
 13 6 -14 73.42 29.28
 -12 -6 14 160.49 46.26
 12 6 -14 88.64 32.88
 -11 -6 14 170.98 47.83
 11 6 -14 132.55 37.33
 -10 6 14 232.22 42.87
 -10 -6 14 129.19 40.89
 10 6 -14 168.47 47.26
 10 6 -14 158.56 41.07
 -9 6 14 107.62 30.27
 -9 -6 14 181.55 43.87
 9 6 -14 154.03 40.92
 9 6 -14 213.03 46.23
 8 6 -14 223.72 45.6
 8 6 -14 232.49 46.51
 -8 -6 14 204.27 45.91
 -8 6 14 273.01 43.27
 7 6 -14 244.54 47.04
 7 6 -14 290.11 52.39
 -7 -6 14 273.48 51.02
 -7 6 14 335.37 47.02
 6 6 -14 411.69 58.54
 6 6 -14 360.95 55.81
 5 6 -14 296.21 49.49
 5 6 -14 327.07 52.73
 4 6 -14 271.11 49.04
 4 6 -14 368.05 56.12
 3 6 -14 483.23 64.74
 3 6 -14 472.14 61.62
 2 6 -14 467.76 63.32
 2 6 -14 569.49 68.24
 1 6 -14 544.25 69.69
 1 6 -14 509.49 63.88
 0 6 -14 299.99 51.29
 -1 6 -14 235.43 44.96
 -2 6 -14 319.08 54.6
 -3 6 -14 254.64 49.98
 -4 6 -14 261.79 51.11
 -5 6 -14 219.92 48.84
 -6 6 -14 349.6 59.15
 -7 6 -14 201 47.78
 -8 6 -14 231.74 54.67
 -9 6 -14 127.05 42.86
 -10 6 -14 129.75 41.09
 -14 -7 14 26.21 34.26
 -13 -7 14 36.94 30.57
 13 7 -14 24.24 29.11
 -12 -7 14 -39.55 29.56
 12 7 -14 -36.31 28.04
 -11 -7 14 62.58 36.22
 11 7 -14 -11.04 21.84
 -10 -7 14 13.43 25.57
 10 7 -14 -43.65 32.6
 10 7 -14 23.19 23.49
 -9 -7 14 -17.54 24.67
 9 7 -14 26.44 20.13
 9 7 -14 -5.09 19.7
 -8 -7 14 27.5 26.59
 8 7 -14 59 32.13
 8 7 -14 11.66 23.22
 7 7 -14 -6.76 19.8
 7 7 -14 91.82 35.77
 -7 -7 14 64.79 28.24
 6 7 -14 30.78 22.02
 6 7 -14 55.35 29.13
 -6 -7 14 15.2 20.8
 5 7 -14 7.32 20.75
 5 7 -14 43.5 26.87
 4 7 -14 11.41 21.85
 4 7 -14 -18.25 21.79
 3 7 -14 25.64 24.42
 3 7 -14 -8.86 19.51
 2 7 -14 44.16 26.7
 2 7 -14 -13.98 21.68
 1 7 -14 26.74 24.39
 1 7 -14 43.05 23.98
 0 7 -14 18.5 22.51
 0 7 -14 -7.51 19.48
 -1 7 -14 15.2 19.08
 -2 7 -14 -6.52 18.12
 -3 7 -14 1.21 21.28
 -4 7 -14 -12.54 23.64
 -5 7 -14 22.86 25.25
 -6 7 -14 3.88 22.8
 -7 7 -14 11.01 20.53
 -8 7 -14 -35.64 29.51
 -9 7 -14 28.42 27.94
 14 8 -14 129.3 42.86
 -13 -8 14 42.99 30.11
 13 8 -14 142.65 45.28
 -12 -8 14 79.73 35.82
 12 8 -14 85.84 38.67
 -11 -8 14 166.63 46.82
 11 8 -14 70.39 35.11
 -10 -8 14 105.48 39.01
 10 8 -14 65.06 29.1
 10 8 -14 115.58 39.32
 -9 -8 14 108.75 37.88
 9 8 -14 118.17 39.44
 9 8 -14 166.26 44.31
 -8 -8 14 302.09 55.64
 8 8 -14 213.97 47.12
 8 8 -14 213.79 50.01
 7 8 -14 212.98 49.1
 -7 -8 14 237.85 48.81
 7 8 -14 289.55 53.15
 6 8 -14 253.84 53.01
 6 8 -14 299.64 54.72
 -6 -8 14 253.98 49.6
 5 8 -14 244.38 47.88
 5 8 -14 321.18 58.42
 -5 -8 14 171.63 38.19
 4 8 -14 195.06 43.94
 4 8 -14 308.13 56.61
 3 8 -14 292.92 57.52
 3 8 -14 324.06 54.87
 2 8 -14 274.48 54.36
 2 8 -14 258.17 49.77
 1 8 -14 421.24 68.05
 1 8 -14 336.9 56.18
 0 8 -14 300.94 63.25
 0 8 -14 213.73 46.33
 -1 8 -14 270.3 50.9
 -2 8 -14 160.37 42.38
 -3 8 -14 307.09 56.4
 -4 8 -14 171.98 43.05
 -5 8 -14 128.6 39.87
 -6 8 -14 345 66.14
 -7 8 -14 90.78 37.83
 -8 8 -14 146.73 43.98
 -12 -9 14 44.14 35.84
 12 9 -14 6.39 29.94
 -11 -9 14 17.35 26.75
 11 9 -14 7.56 23.42
 -10 -9 14 -28.71 30.96
 10 9 -14 48.76 33.56
 -9 -9 14 75.65 34.77
 9 9 -14 4.67 22.75
 9 9 -14 1.63 24.26
 8 9 -14 -13.81 23.47
 -8 -9 14 23.56 24.44
 8 9 -14 25.81 25.25
 7 9 -14 57.87 33.45
 -7 -9 14 -0.65 21.83
 7 9 -14 22.37 24.13
 6 9 -14 27.45 29.6
 -6 -9 14 -0.06 19.63
 6 9 -14 -2.54 20.07
 -5 -9 14 19.31 24.61
 5 9 -14 -35.89 28.54
 5 9 -14 25.42 27.45
 4 9 -14 23.93 27.56
 -4 -9 14 26.01 25.52
 4 9 -14 26.57 30.79
 3 9 -14 33.68 27.73
 3 9 -14 32.5 29.37
 -3 -9 14 46.46 24.58
 2 9 -14 -21.93 23.52
 2 9 -14 19.95 25.06
 1 9 -14 5.78 21.87
 1 9 -14 58.92 34.82
 0 9 -14 0.99 19.12
 0 9 -14 5.21 22.19
 -1 9 -14 55.95 37.58
 -1 9 -14 20.62 24.31
 -2 9 -14 -11.92 19.71
 -3 9 -14 22.12 27.56
 -4 9 -14 14.54 22.37
 -5 9 -14 -30.29 28.25
 -6 9 -14 -22.23 31.01
 -7 9 -14 23.75 27.51
 9 10 -14 111.43 37.68
 9 10 -14 107.07 44.22
 8 10 -14 88.15 40.2
 8 10 -14 105.79 33.26
 7 10 -14 224.72 57.54
 7 10 -14 155.08 41.55
 6 10 -14 163.08 50.32
 6 10 -14 135.36 40.3
 5 10 -14 192.18 45.28
 5 10 -14 182.57 51.44
 4 10 -14 271.27 53.92
 4 10 -14 190.85 51.42
 3 10 -14 193.28 51.98
 3 10 -14 76.18 33.39
 2 10 -14 212.85 54.07
 2 10 -14 196.51 45.08
 1 10 -14 283.41 53.75
 1 10 -14 247.09 57.33
 0 10 -14 330.92 60.97
 0 10 -14 206.08 54.21
 -1 10 -14 228.41 55.94
 -1 10 -14 150.77 40.63
 -2 10 -14 63.15 29.4
 -3 10 -14 138.23 41.43
 -4 10 -14 48.88 28.69
 -5 10 -14 75.44 33.54
 3 11 -14 19.03 21.9
 2 11 -14 -28.8 26.34
 1 11 -14 47.72 28.56
 0 11 -14 33.84 27.1
 -1 11 -14 -20.23 25.64
 -2 11 -14 -2.2 21.35
 -3 11 -14 36.56 24
 -17 0 15 -19.53 24.35
 -16 0 15 -0.35 24.94
 -15 0 15 -1.06 28.3
 -14 0 15 -9.96 31.7
 -13 0 15 15.66 26.3
 -12 0 15 48.51 31.3
 -11 0 15 37.56 27.05
 -10 0 15 48.85 31.99
 9 0 -15 56.37 26.7
 -9 0 15 -7.41 16.99
 8 0 -15 11.96 20.29
 7 0 -15 5.2 20.11
 6 0 -15 36.8 22.52
 5 0 -15 15.87 20.59
 4 0 -15 29.45 21.21
 3 0 -15 -9.96 17.89
 2 0 -15 14.25 20.15
 1 0 -15 27.86 19.93
 0 0 -15 15.22 16.08
 -1 0 -15 13.11 19.12
 -2 0 -15 14.8 18.57
 -3 0 -15 -23.04 15.24
 -4 0 -15 15.71 15.63
 -5 0 -15 18.13 15.95
 -6 0 -15 37.02 23.88
 -7 0 -15 35.4 20.58
 -8 0 -15 53.18 26.61
 -9 0 -15 -24.06 22.17
 -10 0 -15 25.07 25.36
 -11 0 -15 21.46 27.73
 -12 0 -15 -9.88 24.65
 -13 0 -15 -26.46 27.63
 -17 1 15 83.02 42.38
 -17 -1 15 -1.93 27.11
 -16 1 15 50.22 37.03
 -16 -1 15 5.2 29.54
 -15 1 15 67.72 36.92
 -15 -1 15 41.7 33.14
 -14 1 15 104.75 37.99
 -14 -1 15 184.34 52.41
 -13 1 15 146.87 43.11
 -13 -1 15 88.43 36.35
 -12 1 15 219.9 52.17
 -12 -1 15 190.89 47.53
 -11 -1 15 220.2 48.55
 -11 1 15 260.79 51.75
 -10 -1 15 266.9 52.72
 -10 1 15 202.83 45.82
 9 1 -15 343.84 54.43
 -9 -1 15 343.38 56.8
 -9 1 15 309.79 52.67
 8 -1 -15 545.69 64.94
 8 1 -15 573.58 68.89
 7 -1 -15 451.96 57.49
 7 1 -15 521.37 64.42
 6 -1 -15 290.47 47.8
 6 1 -15 345.83 52.45
 5 -1 -15 288.48 45.5
 5 1 -15 250.42 44.72
 4 -1 -15 334.7 48.82
 4 1 -15 304.96 48.09
 3 -1 -15 317.24 47.12
 3 1 -15 261.27 45.98
 2 -1 -15 336.37 45.09
 2 1 -15 346.69 50.05
 1 1 -15 537.47 60.55
 1 -1 -15 508.28 56.13
 0 -1 -15 764.08 68.86
 0 1 -15 834.05 74.67
 -1 -1 -15 907.49 75.11
 -1 1 -15 836.54 75.85
 -2 -1 -15 629.27 63.78
 -2 1 -15 516.65 62.23
 -3 -1 -15 378.67 49.73
 -3 1 -15 390.89 55.67
 -4 -1 -15 356.52 49.18
 -4 1 -15 342.88 52.32
 -5 -1 -15 253.98 44.15
 -5 1 -15 249.1 44.32
 -6 -1 -15 359.45 53.72
 -6 1 -15 380.55 56.87
 -7 -1 -15 284.49 48.07
 -7 1 -15 331.99 55.27
 -8 -1 -15 236.4 46.38
 -8 1 -15 106.99 33.83
 -9 -1 -15 84.84 32.31
 -9 1 -15 53.15 26.8
 -10 -1 -15 41.5 29.7
 -10 1 -15 58.22 30.63
 -11 -1 -15 31.39 24.35
 -11 1 -15 -5.16 26.79
 -12 -1 -15 76.39 33.61
 -12 1 -15 25.99 29.44
 -13 -1 -15 51.9 29.82
 -13 1 -15 76.99 34.77
 -17 2 15 60 32.16
 -16 2 15 21.19 30.49
 -16 -2 15 41.97 35.28
 -15 2 15 -10.45 26.47
 -15 -2 15 -35.83 31.11
 -14 2 15 -30.74 27.25
 -14 -2 15 -24.97 29.23
 -13 2 15 21.25 23.66
 -13 -2 15 35.53 33
 -12 2 15 -19.7 20.86
 -12 -2 15 31.4 28.2
 -11 -2 15 24.47 28.57
 -11 2 15 -5.62 19.78
 10 2 -15 9.06 21.33
 -10 -2 15 -5.74 21.63
 -10 2 15 10.1 18.94
 9 2 -15 8.73 24.39
 -9 -2 15 40.07 26.91
 -9 2 15 42.71 25.27
 8 2 -15 60.29 29.98
 8 2 -15 -0.98 15.16
 7 -2 -15 43.23 24.49
 7 2 -15 50.55 30.68
 7 2 -15 4.19 12.35
 6 -2 -15 11.46 21.13
 6 2 -15 35.31 23.55
 5 -2 -15 -2.08 13.62
 5 2 -15 19.58 22.31
 4 -2 -15 9.86 16.45
 4 2 -15 -8.73 19.42
 3 -2 -15 21.9 20.13
 3 2 -15 17.54 19.35
 2 -2 -15 1.7 15.09
 2 2 -15 7.96 16.56
 1 -2 -15 12.25 14.16
 1 2 -15 2.54 19.82
 0 -2 -15 76.61 25.03
 0 2 -15 23.59 19.78
 -1 -2 -15 -21.78 17.95
 -1 2 -15 36.5 24.76
 -2 -2 -15 2.55 14.33
 -2 2 -15 50.09 24.24
 -3 -2 -15 -0.8 13.47
 -3 2 -15 -5.64 19.55
 -4 -2 -15 3.97 13.9
 -4 2 -15 9.41 24.09
 -5 -2 -15 41.76 25.42
 -5 2 -15 28.08 25.77
 -6 -2 -15 5.19 15.94
 -6 2 -15 25.81 21.5
 -7 -2 -15 5.81 17.28
 -7 2 -15 5.05 18.24
 -8 -2 -15 -2.43 17.03
 -8 2 -15 32.22 27.06
 -9 -2 -15 14.5 22.05
 -9 2 -15 -2.39 22.96
 -10 -2 -15 7.24 17.74
 -10 2 -15 -16.76 21.81
 -11 -2 -15 50.66 25.4
 -11 2 -15 -16.75 24.6
 -12 -2 -15 -9.43 20.01
 -12 2 -15 -29.41 25.18
 -17 3 15 44.52 32.71
 -16 -3 15 64.71 38.43
 -16 3 15 126.54 42.74
 -15 3 15 91.79 36.13
 -15 -3 15 104.98 42.72
 -14 3 15 117.77 40.31
 -14 -3 15 24.97 30.66
 -13 3 15 133.39 41.04
 -13 -3 15 134.29 44.89
 -12 3 15 169.16 42.56
 -12 -3 15 179.96 46.35
 -11 3 15 195.12 45.06
 -11 -3 15 191.9 50.1
 10 3 -15 240.99 50.03
 -10 -3 15 376.71 63.93
 -10 3 15 147.27 37.84
 9 3 -15 326.59 56.31
 -9 -3 15 346.2 59.17
 -9 3 15 304.64 50.82
 9 3 -15 302.69 44.11
 8 3 -15 317.18 54.82
 8 3 -15 341.4 47.07
 7 3 -15 369.16 56.28
 7 3 -15 278.89 41.82
 6 -3 -15 499.27 58.96
 6 3 -15 407.93 58.4
 6 3 -15 508.68 56.46
 5 3 -15 309.89 45.57
 5 -3 -15 383.6 51.15
 5 3 -15 307.93 50.35
 4 -3 -15 456.65 54.22
 4 3 -15 496.13 62.02
 3 -3 -15 398.89 50.18
 3 3 -15 365.01 53.05
 2 -3 -15 344.03 44.71
 2 3 -15 308.49 47.33
 1 -3 -15 517.08 56.21
 1 3 -15 545.16 63.34
 0 -3 -15 444.49 50.66
 0 3 -15 488.55 61.35
 -1 -3 -15 474.81 53.29
 -1 3 -15 464.74 60.39
 -2 -3 -15 459.61 52.97
 -2 3 -15 447.7 59.88
 -3 -3 -15 293.15 42.86
 -3 3 -15 376.83 57.05
 -4 -3 -15 233.65 38.91
 -4 3 -15 283.21 50.03
 -5 -3 -15 333.5 47.39
 -5 3 -15 393.49 60.76
 -6 -3 -15 370.65 50.72
 -6 3 -15 383.47 60.23
 -7 -3 -15 196.78 38.97
 -7 3 -15 342.92 57.7
 -8 -3 -15 193.84 40.62
 -8 3 -15 197.74 48.06
 -9 -3 -15 159.98 39
 -9 3 -15 140.5 41.42
 -10 3 -15 59.5 28.08
 -11 3 -15 65.16 35.31
 -12 3 -15 33.19 30.23
 -17 4 15 -40.61 32.5
 -16 4 15 -17.52 27.06
 -15 4 15 77.62 40.05
 -15 -4 15 -43.43 29.42
 -14 4 15 25.23 25.48
 -14 -4 15 10.74 23.79
 -13 4 15 11.38 19.34
 -13 -4 15 -7.16 25
 -12 4 15 24.56 28.46
 -12 -4 15 -4.7 20.67
 -11 4 15 -5.72 17.7
 -11 -4 15 14.59 24.57
 10 4 -15 15.28 15.66
 10 4 -15 25.57 26.18
 -10 -4 15 -16.08 25.1
 -10 4 15 30.44 24.45
 9 4 -15 -14.48 20.47
 9 4 -15 38.15 22.02
 -9 -4 15 -19.18 24.24
 -9 4 15 17.64 20.28
 8 4 -15 24.87 27.76
 -8 -4 15 34.72 28.42
 8 4 -15 -3.02 14.67
 7 4 -15 43.93 28.87
 7 4 -15 87.86 30.21
 6 4 -15 28.9 21.94
 6 4 -15 66.88 36.9
 5 -4 -15 17.03 19.26
 5 4 -15 27.64 25.43
 5 4 -15 25.69 23.09
 4 -4 -15 31.26 19.81
 4 4 -15 40.88 26.74
 4 4 -15 30.22 19.83
 3 4 -15 71.41 27.36
 3 -4 -15 19 19.94
 3 4 -15 43.43 25
 2 -4 -15 6.21 14.73
 2 4 -15 18.55 24.03
 1 -4 -15 3.81 13.55
 1 4 -15 7.78 16.5
 0 -4 -15 41.76 18.16
 0 4 -15 -6.36 20.82
 -1 -4 -15 30.53 16.37
 -1 4 -15 -1.38 16.82
 -2 -4 -15 25.56 17.34
 -2 4 -15 -18.68 23.38
 -3 -4 -15 23.22 17.88
 -3 4 -15 19.39 22.7
 -4 -4 -15 37.79 17.83
 -4 4 -15 23.57 28.28
 -5 -4 -15 -5.09 14.21
 -5 4 -15 -12.56 19.46
 -6 4 -15 81.72 35.2
 -7 4 -15 43.55 31.4
 -8 4 -15 1.31 17.08
 -9 4 -15 -38.95 33.34
 -10 4 -15 25.49 26.35
 -11 4 -15 23.63 24.97
 -15 -5 15 50 33.29
 -14 5 15 140.16 42.06
 -14 -5 15 112.36 44.82
 -13 5 15 126.84 38.09
 -13 -5 15 76.7 30.65
 -12 5 15 119.94 35.95
 -12 -5 15 125.61 43.15
 -11 5 15 223.25 45.7
 -11 -5 15 66.85 34.27
 11 5 -15 141.75 39.17
 10 5 -15 150.5 36.85
 10 5 -15 286.31 54.07
 -10 5 15 191.27 41.75
 -10 -5 15 198.37 46.75
 9 5 -15 249.08 46.77
 9 5 -15 297.63 55.55
 -9 -5 15 283.09 54.84
 -9 5 15 253.46 43.87
 8 5 -15 274.36 52.6
 8 5 -15 285.03 50.6
 -8 -5 15 277.91 51.97
 -8 5 15 187.1 39.46
 7 5 -15 297.76 52.39
 7 5 -15 298.36 49.78
 6 5 -15 207.71 44.94
 6 5 -15 268.65 48.51
 5 5 -15 322.29 52.25
 5 5 -15 349.54 55.12
 4 5 -15 269.79 50.16
 4 5 -15 268.74 47.36
 3 -5 -15 361.07 45.38
 3 5 -15 377.62 57.03
 3 5 -15 260.71 47.36
 2 -5 -15 430.71 48.33
 2 5 -15 458.73 62.67
 2 5 -15 330.7 52.26
 1 -5 -15 425.99 47.35
 1 5 -15 510.88 65.93
 0 5 -15 397.99 58.04
 -1 5 -15 287.36 52.19
 -2 5 -15 358.03 56.59
 -3 5 -15 270.72 50.75
 -4 5 -15 256.84 48.77
 -5 5 -15 264.92 52.1
 -6 5 -15 217.59 50.21
 -7 5 -15 123.77 42.17
 -8 5 -15 163.39 45.5
 -9 5 -15 161.29 51.1
 -10 5 -15 77.76 34.74
 -14 -6 15 -6.49 21.37
 -13 -6 15 -14.42 25.35
 -12 -6 15 14.86 29.4
 12 6 -15 40.1 24.65
 -11 -6 15 67.58 35.54
 11 6 -15 5.57 19.22
 10 6 -15 -19.79 22.69
 -10 6 15 59.26 28.66
 -10 -6 15 0.29 19.23
 10 6 -15 -0.66 22.05
 9 6 -15 -9.91 18.75
 9 6 -15 55.01 29.9
 -9 -6 15 12.47 22.88
 -9 6 15 -11.23 13.99
 8 6 -15 20.03 21.19
 8 6 -15 30.47 26.16
 -8 -6 15 35.81 23.24
 -8 6 15 0.05 16.36
 7 6 -15 15.14 21.62
 7 6 -15 53.62 28.24
 -7 -6 15 -36.99 26.64
 6 6 -15 -10.91 17.43
 6 6 -15 -14.98 18.3
 5 6 -15 17.92 20.54
 5 6 -15 50.35 29.59
 4 6 -15 0.12 19.15
 4 6 -15 -14.79 24.15
 3 6 -15 -13.01 23.24
 3 6 -15 29.17 23.86
 2 6 -15 33.96 26.27
 2 6 -15 -8.92 23.51
 1 6 -15 21.33 23.16
 0 6 -15 12.17 26.29
 -1 6 -15 1.46 24.98
 -2 6 -15 2.94 21.85
 -3 6 -15 30.96 28.02
 -4 6 -15 5.09 23.29
 -5 6 -15 15.53 24.53
 -6 6 -15 13.46 23.23
 -7 6 -15 8.14 26.23
 -8 6 -15 54.67 31.48
 -9 6 -15 55.33 34.17
 -13 -7 15 127.89 45.81
 -12 -7 15 187.59 51.21
 12 7 -15 99.28 35.5
 -11 -7 15 177.59 48.87
 11 7 -15 131.54 41.35
 -10 -7 15 110.29 40.63
 10 7 -15 96.33 38.14
 10 7 -15 249.14 51.29
 9 7 -15 178.84 45.64
 -9 -7 15 144.29 43.63
 9 7 -15 233.84 50.26
 8 7 -15 189.72 45.94
 8 7 -15 30.16 27.36
 -8 -7 15 122.94 37.58
 7 7 -15 127.66 36.47
 7 7 -15 123.5 40.22
 -7 -7 15 156.38 43.22
 6 7 -15 249.39 49.98
 -6 -7 15 189.35 46.29
 6 7 -15 127.37 38.87
 5 7 -15 293.42 52.7
 5 7 -15 241.85 49.45
 4 7 -15 370.33 61.87
 4 7 -15 299.02 53.64
 3 7 -15 443.73 63.93
 3 7 -15 237.22 53.97
 2 7 -15 355.11 61.98
 2 7 -15 290.03 51.7
 1 7 -15 282.29 55.48
 1 7 -15 260.76 49.67
 0 7 -15 166.52 41.95
 -1 7 -15 170.63 41.55
 -2 7 -15 231.76 49.51
 -3 7 -15 302.95 59.13
 -4 7 -15 346.13 61.92
 -5 7 -15 134.5 39.48
 -6 7 -15 110.03 38.09
 -7 7 -15 102.56 38.07
 -8 7 -15 176.35 51.27
 -13 -8 15 -5.66 27.42
 13 8 -15 -15.31 24.04
 -12 -8 15 -8.13 24.48
 12 8 -15 -29.5 25.75
 -11 -8 15 15.59 25.58
 11 8 -15 43.52 33.28
 -10 -8 15 -26.38 26.22
 10 8 -15 35.03 27.76
 10 8 -15 -26.68 32.37
 9 8 -15 36.53 33.49
 -9 -8 15 -17.77 26.21
 9 8 -15 -0.07 18.66
 8 8 -15 78.56 36.03
 -8 -8 15 31.17 29.58
 8 8 -15 91.42 36.38
 7 8 -15 -10.16 22.76
 -7 -8 15 -28.34 26.55
 7 8 -15 43.73 26.24
 6 8 -15 32.74 25.87
 -6 -8 15 9.41 21.73
 6 8 -15 7.11 26.23
 5 8 -15 14.4 20.19
 -5 -8 15 35.57 28.59
 5 8 -15 52.19 34.03
 4 8 -15 2.7 25.71
 4 8 -15 6.21 18.44
 3 8 -15 23.06 22.9
 3 8 -15 -23.22 23.2
 2 8 -15 -1.44 25.35
 2 8 -15 -10.03 19.52
 1 8 -15 55.59 30.58
 1 8 -15 17.18 22.24
 0 8 -15 16.24 21.81
 -1 8 -15 -0.71 19.29
 -2 8 -15 -2.51 18.2
 -3 8 -15 15.98 29.92
 -4 8 -15 62.8 30.51
 -5 8 -15 -3.7 23.74
 -6 8 -15 -49.6 31.83
 -7 8 -15 44.61 37.05
 -11 -9 15 18.32 20.37
 11 9 -15 98.06 38.84
 -10 -9 15 39.42 32
 10 9 -15 54.3 31.2
 9 9 -15 159.14 48.89
 -9 -9 15 110.51 38.89
 9 9 -15 182.53 49.09
 8 9 -15 117.14 43.71
 -8 -9 15 65.99 32.48
 8 9 -15 88.94 36.51
 -7 -9 15 122.44 41.43
 7 9 -15 51.4 31.25
 7 9 -15 77.68 30.16
 -6 -9 15 109.1 38.44
 6 9 -15 120.32 40.31
 6 9 -15 215.73 53.18
 5 9 -15 206.21 49.33
 -5 -9 15 142.67 40.52
 5 9 -15 261.68 58.44
 4 9 -15 282.32 59.21
 4 9 -15 206.59 48.03
 -4 -9 15 209.16 45.04
 3 9 -15 146.55 42.86
 3 9 -15 211.63 47.29
 2 9 -15 221.15 49.91
 2 9 -15 202.05 50.05
 1 9 -15 114.32 37.95
 1 9 -15 151.44 46.77
 0 9 -15 201.49 52.89
 0 9 -15 125.44 37.29
 -1 9 -15 138.83 41.01
 -2 9 -15 124.05 40.72
 -3 9 -15 172.08 47.22
 -4 9 -15 273.63 56.34
 -5 9 -15 169.43 50.66
 9 10 -15 9.77 22.43
 8 10 -15 -9.11 21.35
 7 10 -15 -30.54 27.38
 7 10 -15 30.09 32.99
 6 10 -15 60.33 30.94
 6 10 -15 18.05 27.06
 5 10 -15 4.56 20.95
 5 10 -15 86.91 45.39
 4 10 -15 27.38 29.02
 4 10 -15 34.32 28.19
 3 10 -15 19.75 29.56
 3 10 -15 47.23 28.14
 2 10 -15 23.73 27.56
 2 10 -15 -4.36 23.13
 1 10 -15 -9.3 21.03
 1 10 -15 52.69 36.23
 0 10 -15 72.9 33.57
 0 10 -15 -19.61 23.44
 -1 10 -15 20.39 21.53
 -2 10 -15 34.79 28.15
 -3 10 -15 65.09 36.26
 3 11 -15 129.49 42.02
 2 11 -15 57.33 30.24
 1 11 -15 79.55 33.77
 0 11 -15 148.06 45.2
 -16 0 16 106.76 48.58
 -15 0 16 49.27 26.53
 -14 0 16 217.52 53.04
 -13 0 16 227.14 51.37
 -12 0 16 148.55 43.22
 -11 0 16 279.29 56.04
 -10 0 16 273.02 56.16
 9 0 -16 359.4 58.66
 -9 0 16 319.05 56.78
 8 0 -16 315.69 55.04
 7 0 -16 332.8 53.22
 6 0 -16 147.65 32.28
 5 0 -16 278.02 47.09
 4 0 -16 467.39 59.2
 3 0 -16 626.26 67.62
 2 0 -16 706.92 69.81
 1 0 -16 332.68 49.98
 0 0 -16 333.17 49.8
 -1 0 -16 366.35 54.02
 -2 0 -16 267.49 45.91
 -3 0 -16 274.14 47.43
 -4 0 -16 422.36 59.67
 -5 0 -16 196.33 42.24
 -6 0 -16 368.38 57.67
 -7 0 -16 203.98 45.39
 -8 0 -16 86.63 34.54
 -9 0 -16 63.99 32.16
 -10 0 -16 63.47 32.18
 -11 0 -16 95.86 35.69
 -12 0 -16 76.4 38.78
 -16 1 16 11.08 26.89
 -16 -1 16 15.3 24.64
 -15 1 16 59.41 37.92
 -15 -1 16 -8.09 22.9
 -14 1 16 22.06 31.41
 -14 -1 16 41.56 33.04
 -13 1 16 61.44 34.09
 -13 -1 16 11.97 26.87
 -12 1 16 -11.42 21.56
 -12 -1 16 -26.78 26.95
 -11 -1 16 1.09 21.54
 -11 1 16 40.77 29.57
 -10 -1 16 18.58 25.35
 -10 1 16 5.2 24.22
 9 1 -16 -11.36 19.73
 -9 1 16 23.51 23.48
 8 -1 -16 0.6 19.76
 8 1 -16 -31.52 21.5
 7 -1 -16 -26.31 21.94
 7 1 -16 -2.63 18.79
 6 -1 -16 -15.23 17.31
 6 1 -16 17.39 21.85
 5 -1 -16 -17.33 20.39
 5 1 -16 -17.64 23.33
 4 -1 -16 5.71 21.07
 4 1 -16 17.18 21.83
 3 -1 -16 46.51 28.51
 3 1 -16 29.1 22.44
 2 -1 -16 24.92 23.42
 2 1 -16 -2 17.45
 1 -1 -16 15.86 19.16
 1 1 -16 4.41 19.08
 0 -1 -16 28.09 19.17
 0 1 -16 -9.15 20.99
 -1 -1 -16 21.18 19.25
 -1 1 -16 27.47 22.91
 -2 -1 -16 4.88 16.7
 -2 1 -16 -16.81 18.49
 -3 -1 -16 24.89 19.97
 -3 1 -16 -12.03 21.7
 -4 -1 -16 21.44 21.86
 -4 1 -16 0.76 18.89
 -5 -1 -16 -36.48 24.17
 -5 1 -16 3.66 20.47
 -6 -1 -16 7.9 14.92
 -6 1 -16 33.94 29.34
 -7 -1 -16 12.79 19.18
 -7 1 -16 -2.59 22.45
 -8 -1 -16 -15.6 21.14
 -8 1 -16 22.58 25.62
 -9 -1 -16 -2.86 18.19
 -9 1 -16 -17.43 23.11
 -10 -1 -16 16.98 25.16
 -10 1 -16 -10.78 23.76
 -11 -1 -16 21.64 24.09
 -11 1 -16 18.45 25.16
 -12 -1 -16 107.53 43.64
 -12 1 -16 -11.85 25.35
 -16 2 16 109.55 46.83
 -16 -2 16 140.46 53.35
 -15 2 16 136.24 48.47
 -15 -2 16 25.8 34.81
 -14 2 16 166.09 47.54
 -14 -2 16 162.53 51.38
 -13 2 16 151.11 42.79
 -13 -2 16 215.67 53.62
 -12 2 16 191.44 45.29
 -12 -2 16 292.35 56.78
 -11 -2 16 147.28 43.12
 -11 2 16 229.97 50.7
 10 2 -16 236.07 52.39
 -10 -2 16 256.08 54.2
 -10 2 16 188.54 43.43
 9 2 -16 308.5 55.95
 -9 -2 16 326.58 57.78
 -9 2 16 357.31 57.04
 8 2 -16 312.59 54.67
 7 -2 -16 230.48 43.8
 7 2 -16 316.73 54.09
 6 -2 -16 365.45 52.65
 6 2 -16 389.41 57.92
 5 -2 -16 260.08 46.19
 5 2 -16 238.03 46.03
 4 -2 -16 350.34 51.18
 4 2 -16 374.47 55.66
 3 -2 -16 483.79 58.01
 3 2 -16 574.92 67.05
 2 -2 -16 584.7 62.58
 2 2 -16 579.98 67.87
 1 -2 -16 543.58 58.75
 1 2 -16 454.92 59.62
 0 -2 -16 304.9 45.56
 0 2 -16 415.62 56.21
 -1 -2 -16 341.88 48.59
 -1 2 -16 381.26 57.13
 -2 -2 -16 295.71 45.73
 -2 2 -16 246.93 47.07
 -3 -2 -16 295.22 46.45
 -3 2 -16 250.75 47.07
 -4 -2 -16 253.47 42.61
 -4 2 -16 146.9 40.65
 -5 -2 -16 131.12 34.01
 -5 2 -16 256.72 50.55
 -6 -2 -16 139.92 35.08
 -6 2 -16 175.94 44.2
 -7 -2 -16 109.03 34.18
 -7 2 -16 128.06 37.81
 -8 -2 -16 126.4 36.73
 -8 2 -16 109 38.02
 -9 -2 -16 110.43 34.91
 -9 2 -16 89.94 35.45
 -10 -2 -16 142.71 38.82
 -10 2 -16 136.03 46.31
 -11 -2 -16 59.22 29.76
 -11 2 -16 68.71 34.89
 -17 3 16 19.67 30.69
 -16 3 16 0.34 25.05
 -15 3 16 11.68 30.78
 -15 -3 16 -0.92 23.81
 -14 3 16 4.39 21.77
 -14 -3 16 -24.66 30.49
 -13 3 16 22.28 20.5
 -13 -3 16 43.41 30.19
 -12 3 16 19.43 21.07
 -12 -3 16 58.49 33.55
 -11 -3 16 32.67 28.42
 -11 3 16 45.34 28.64
 10 3 -16 15.73 22.95
 -10 -3 16 -6.4 25.38
 -10 3 16 5.14 23.53
 9 3 -16 3.91 21.32
 -9 -3 16 38.14 29.99
 -9 3 16 -5 18.4
 8 3 -16 52.97 31.47
 8 3 -16 1.68 13.38
 7 3 -16 1.33 19.7
 7 3 -16 60.77 24.32
 6 -3 -16 15.92 20.5
 6 3 -16 43.73 25.88
 6 3 -16 -21.08 18.04
 5 -3 -16 16.18 17.31
 5 3 -16 17.03 24.27
 4 -3 -16 12.96 15.01
 4 3 -16 2.75 17.94
 3 -3 -16 18.17 18.24
 3 3 -16 33.92 23.33
 2 -3 -16 3.31 16.75
 2 3 -16 28.72 24.6
 1 -3 -16 16.73 19.89
 1 3 -16 -11.09 25.66
 0 -3 -16 -7.07 15.98
 0 3 -16 29.46 23.28
 -1 -3 -16 38.92 21.75
 -1 3 -16 64.27 31.08
 -2 -3 -16 25.33 20.57
 -2 3 -16 10.45 21.73
 -3 -3 -16 22.78 16.56
 -3 3 -16 10.84 16.41
 -4 -3 -16 5.79 14.8
 -4 3 -16 -8.6 22.67
 -5 -3 -16 18.02 15.86
 -5 3 -16 -18.07 25.75
 -6 -3 -16 -30.65 21.43
 -6 3 -16 -0.84 25.02
 -7 -3 -16 59.37 27.69
 -7 3 -16 6.17 22.61
 -8 -3 -16 66.82 29.67
 -8 3 -16 20.75 30.06
 -9 3 -16 60.54 33.54
 -10 3 -16 32.76 29.99
 -11 3 -16 -10.32 24.1
 -16 4 16 208.53 54.75
 -15 4 16 99.99 41.38
 -15 -4 16 125.2 50.55
 -14 4 16 103.58 37.59
 -14 -4 16 40.44 34.04
 -13 4 16 111.59 38.5
 -13 -4 16 165.29 53.23
 -12 4 16 172.06 45.57
 -12 -4 16 131.7 43.64
 -11 4 16 239.09 49.75
 -11 -4 16 223.51 52.39
 10 4 -16 170.73 46.12
 -10 -4 16 241.17 51.61
 -10 4 16 179.31 43.02
 9 4 -16 225.38 51.46
 -9 -4 16 284.22 58.17
 -9 4 16 145.71 38.04
 9 4 -16 225.95 41.93
 8 4 -16 247.31 44.85
 8 4 -16 210.27 48.78
 -8 -4 16 267.35 52.5
 7 4 -16 308.35 55.29
 7 4 -16 326.04 49.93
 6 4 -16 361.24 53.41
 6 4 -16 330.68 55.89
 5 4 -16 220.31 43.52
 5 -4 -16 197.79 38.37
 5 4 -16 267.83 50.33
 4 -4 -16 337.64 48.09
 4 4 -16 411.4 62
 3 -4 -16 265.22 41.98
 3 4 -16 254.36 47.34
 2 -4 -16 357.14 47.5
 2 4 -16 368.82 55.47
 1 -4 -16 357.6 47.46
 1 4 -16 469.84 62.91
 0 -4 -16 390.73 48.85
 0 4 -16 374.79 57.06
 -1 -4 -16 275.76 41.46
 -1 4 -16 349.09 55.79
 -2 -4 -16 358.41 46.94
 -2 4 -16 467.51 65.17
 -3 -4 -16 213.08 37.35
 -3 4 -16 206.45 45.29
 -4 4 -16 233.91 50.23
 -5 4 -16 215.31 47.18
 -6 4 -16 199.53 47.95
 -7 4 -16 81.35 37.86
 -8 4 -16 150.23 46.74
 -9 4 -16 142.75 46.12
 -10 4 -16 71.05 33.73
 -14 5 16 -7.59 20.06
 -14 -5 16 9.14 24.06
 -13 5 16 16.51 26.1
 -13 -5 16 0.17 26.54
 -12 5 16 32.01 21.41
 -12 -5 16 -15.57 25.09
 -11 5 16 24.42 19.07
 -11 -5 16 13.55 26.07
 10 5 -16 -3.47 18.28
 -10 -5 16 -5.25 22.44
 -10 5 16 -4.79 18.83
 10 5 -16 -42.65 27.21
 9 5 -16 4.47 22.32
 -9 -5 16 -29.76 29.22
 -9 5 16 -11.55 17.56
 9 5 -16 45.83 25.02
 8 5 -16 35.35 29.97
 -8 -5 16 14.65 24.36
 -8 5 16 8.06 17.7
 8 5 -16 -18.68 22.92
 7 5 -16 34.64 26.17
 7 5 -16 82.76 35.48
 6 5 -16 8.84 24.15
 6 5 -16 2.04 20.29
 5 5 -16 -14.84 21.71
 5 5 -16 55.31 31.16
 4 5 -16 24.52 27.21
 4 -5 -16 -6.55 15.52
 4 5 -16 -5.18 19.18
 3 -5 -16 9.45 15.18
 3 5 -16 20.94 22.95
 3 5 -16 17.9 25.72
 2 -5 -16 22.59 20.25
 2 5 -16 19.1 22.31
 1 5 -16 -11.25 21.38
 0 5 -16 -5.54 26.46
 -1 5 -16 -2.75 19.43
 -2 5 -16 -26.98 20.3
 -3 5 -16 -19.88 23.04
 -4 5 -16 0.39 21.87
 -5 5 -16 -41.94 28.77
 -6 5 -16 33.17 27.61
 -7 5 -16 90.05 36.95
 -8 5 -16 69.86 33.42
 -9 5 -16 39.56 28.22
 -13 -6 16 106.31 43.08
 -12 -6 16 125.77 44.91
 11 6 -16 201.05 46.57
 -11 -6 16 350.55 68.51
 10 6 -16 217.06 49.79
 -10 -6 16 160.48 45.7
 10 6 -16 153.35 43.09
 9 6 -16 132.27 43.25
 -9 -6 16 234.22 53.47
 -9 6 16 173.57 40.64
 9 6 -16 189.18 44.5
 8 6 -16 95.63 35.04
 -8 -6 16 160.23 43.38
 -8 6 16 137.53 35.17
 8 6 -16 239.12 49.31
 7 6 -16 235.6 49.06
 -7 -6 16 191.23 47.96
 7 6 -16 196.1 44.26
 6 6 -16 385.2 61.76
 6 6 -16 259.95 52.07
 5 6 -16 404.07 61.17
 5 6 -16 344.75 57.41
 4 6 -16 264.15 50.76
 4 6 -16 273.8 51.59
 3 6 -16 112.01 38.58
 3 6 -16 125.75 36.8
 2 6 -16 185.95 43.12
 1 6 -16 147.94 38.98
 0 6 -16 242.07 49.48
 -1 6 -16 224.92 47.25
 -2 6 -16 302.08 54.71
 -3 6 -16 277.31 57.74
 -4 6 -16 117.44 38.08
 -5 6 -16 208.4 49.07
 -6 6 -16 188.26 50.45
 -7 6 -16 148.72 47.95
 -8 6 -16 111.37 42.72
 -12 -7 16 11.02 25.29
 11 7 -16 31.83 27.02
 -11 -7 16 40.64 34
 10 7 -16 26.69 28.82
 -10 -7 16 -21.48 28.27
 -9 -7 16 -2.08 25.28
 9 7 -16 -0.62 18.06
 9 7 -16 20.89 23.94
 8 7 -16 25.62 25.69
 -8 -7 16 16.75 26.45
 8 7 -16 -29.96 25.27
 7 7 -16 -5.07 24.57
 -7 -7 16 -3.05 28.42
 7 7 -16 6.89 19.25
 6 7 -16 63.25 32.77
 -6 -7 16 -11.97 23.42
 6 7 -16 38.91 25.64
 5 7 -16 56.01 31.95
 5 7 -16 16.13 24.68
 4 7 -16 0.51 24.12
 4 7 -16 39.12 28.05
 3 7 -16 54.13 27.87
 3 7 -16 49.73 28.47
 2 7 -16 -21.43 27.21
 2 7 -16 32.2 21.78
 1 7 -16 45.21 28.99
 0 7 -16 -1.62 18.1
 -1 7 -16 18.05 19.68
 -2 7 -16 31.35 30.77
 -3 7 -16 -14.75 26.91
 -4 7 -16 -15.37 22.52
 -5 7 -16 65.91 35.8
 -6 7 -16 -5.58 19.38
 -7 7 -16 50.04 30.21
 12 8 -16 108.67 42.24
 11 8 -16 120.67 44.34
 -11 -8 16 93.61 40.29
 10 8 -16 75.68 33.4
 -10 -8 16 110.98 41.68
 10 8 -16 95.48 36.2
 -9 -8 16 165.83 51.33
 9 8 -16 172.19 50.17
 9 8 -16 150.66 46.85
 -8 -8 16 128.12 44.16
 8 8 -16 131.31 42.81
 8 8 -16 169.03 47.08
 7 8 -16 197.11 48.69
 -7 -8 16 106.17 36.31
 7 8 -16 228.4 53.29
 6 8 -16 232.41 53.16
 -6 -8 16 158.78 41.85
 6 8 -16 299.7 59.15
 5 8 -16 248.89 55.92
 5 8 -16 202.01 47.61
 -5 -8 16 216.22 49.39
 4 8 -16 171.95 45.47
 4 8 -16 148.64 43.81
 3 8 -16 126.78 40.46
 3 8 -16 89.58 33.4
 2 8 -16 143.04 44.17
 2 8 -16 206.35 47.87
 1 8 -16 160.17 44.68
 0 8 -16 127.1 41.83
 -1 8 -16 150.54 43.59
 -2 8 -16 234.9 52.33
 -3 8 -16 113.54 35.85
 -4 8 -16 104.82 39.09
 -5 8 -16 88.58 38.7
 -10 -9 16 -10.5 24.58
 10 9 -16 50.29 34.13
 -9 -9 16 13 26.02
 9 9 -16 98.22 41.47
 9 9 -16 46.9 29.94
 -8 -9 16 -2.99 24.26
 8 9 -16 -24.86 26.48
 8 9 -16 15.39 30.74
 -7 -9 16 60.06 35.76
 7 9 -16 79.04 36.77
 7 9 -16 32.94 30.38
 -6 -9 16 72.64 33.03
 6 9 -16 13.17 23
 6 9 -16 -0.16 20.89
 5 9 -16 39.63 32.49
 5 9 -16 42.11 35.13
 -5 -9 16 -35.33 26.59
 4 9 -16 5.85 18.97
 -4 -9 16 -2.09 20.44
 4 9 -16 4.06 23.46
 3 9 -16 27.26 26.5
 3 9 -16 -37.62 29.65
 2 9 -16 28.68 32.08
 2 9 -16 29.27 31.31
 1 9 -16 83.85 43.63
 1 9 -16 17.35 23.06
 0 9 -16 14.91 22.15
 -1 9 -16 -2.03 21.76
 -2 9 -16 -8.34 23.87
 -3 9 -16 16.02 24.33
 8 10 -16 83.13 34.98
 7 10 -16 79.71 36.25
 6 10 -16 130.15 41.66
 5 10 -16 161.01 47.08
 4 10 -16 103.09 38.36
 3 10 -16 150.13 45.25
 2 10 -16 74.88 35.14
 1 10 -16 120.33 39.45
 0 10 -16 64.01 33.44
 -1 10 -16 108.18 40.47
 -15 0 17 -12.22 24.23
 -14 0 17 25.7 25.16
 -13 0 17 25.62 32.9
 -12 0 17 -17.54 24.06
 -11 0 17 43.52 33.62
 -10 0 17 17.99 24.3
 9 0 -17 40.88 30.83
 8 0 -17 25.58 23.25
 7 0 -17 -14.57 20.85
 6 0 -17 -4.34 20.3
 5 0 -17 20.14 23.29
 4 0 -17 -12.77 24.22
 3 0 -17 39.9 22.96
 2 0 -17 18.05 19.96
 1 0 -17 1.32 16.7
 0 0 -17 20.3 22.41
 -1 0 -17 18.17 18.54
 -2 0 -17 26.27 24.04
 -3 0 -17 17.92 21.03
 -4 0 -17 15.36 19.2
 -5 0 -17 13.19 24.7
 -6 0 -17 22.67 21.83
 -7 0 -17 11 19.77
 -8 0 -17 6.91 22.25
 -9 0 -17 1.31 21.68
 -10 0 -17 16.86 23.68
 -11 0 -17 27.66 28.38
 -16 1 17 97.05 45.66
 -15 1 17 122.7 43.48
 -15 -1 17 124.39 48.83
 -14 1 17 153.71 48.03
 -14 -1 17 203.41 57.59
 -13 1 17 130.36 42.08
 -13 -1 17 171.23 48.08
 -12 1 17 204.78 51.75
 -12 -1 17 264.61 55.84
 -11 -1 17 319.3 60.82
 -11 1 17 286.52 57.66
 -10 -1 17 309.72 59.67
 -10 1 17 295.72 57.43
 9 1 -17 360.99 60.63
 -9 -1 17 394.77 65.23
 8 -1 -17 172.9 43.12
 8 1 -17 124.6 35.31
 7 -1 -17 219.5 45.85
 7 1 -17 235.96 47.39
 6 -1 -17 442.47 61.6
 6 1 -17 380.55 59.9
 5 -1 -17 305.42 50.85
 5 1 -17 344.32 55.91
 4 -1 -17 368.59 54.11
 4 1 -17 349.54 55.16
 3 -1 -17 326.29 52.48
 3 1 -17 361.5 56.67
 2 -1 -17 475.5 59.88
 2 1 -17 455.28 61.29
 1 -1 -17 381.89 53.9
 1 1 -17 380.43 56.11
 0 -1 -17 370.94 53.5
 0 1 -17 355.15 54.9
 -1 -1 -17 370.82 53.75
 -1 1 -17 396.63 59.79
 -2 -1 -17 216.39 41.68
 -2 1 -17 223.62 45
 -3 -1 -17 143.11 35.1
 -3 1 -17 186.41 40.32
 -4 -1 -17 213.04 44.08
 -4 1 -17 189.42 43.24
 -5 -1 -17 136.35 36.78
 -5 1 -17 98.91 32.73
 -6 -1 -17 79.14 31.28
 -6 1 -17 81.22 32.31
 -7 -1 -17 94.3 33.34
 -7 1 -17 60.31 31.4
 -8 -1 -17 93.93 35.52
 -8 1 -17 113.24 39.11
 -9 -1 -17 51.41 29.17
 -9 1 -17 92.57 37.85
 -10 -1 -17 140.18 43.72
 -10 1 -17 118.93 40.83
 -11 -1 -17 116.94 38.43
 -11 1 -17 87.86 39.79
 -16 2 17 45.51 34.15
 -15 2 17 35.42 27.62
 -15 -2 17 37.63 33.51
 -14 2 17 37.67 35.12
 -14 -2 17 0.87 23.99
 -13 2 17 20.75 22.74
 -13 -2 17 34.94 26.24
 -12 2 17 -15.2 18.61
 -12 -2 17 126.73 43.86
 -11 -2 17 -24.17 33.59
 -11 2 17 19.88 23.48
 10 2 -17 1.74 23.69
 -10 -2 17 59.79 31.88
 -10 2 17 70.23 31.17
 9 2 -17 14.88 23.31
 -9 -2 17 -15.22 21.97
 8 2 -17 -1.75 22.79
 7 -2 -17 58.83 30.26
 7 2 -17 8.74 23.56
 6 -2 -17 26.5 21.94
 6 2 -17 19.13 23.52
 5 -2 -17 26.41 21.17
 5 2 -17 -16.63 22.74
 4 -2 -17 15.75 23.1
 4 2 -17 41.77 27.38
 3 -2 -17 28.63 22.42
 3 2 -17 -4.64 23.36
 2 -2 -17 -19.14 20.86
 2 2 -17 39.33 23.12
 1 -2 -17 24.06 20.63
 1 2 -17 17.42 25.18
 0 -2 -17 10.57 17.31
 0 2 -17 18.7 20.23
 -1 -2 -17 11.88 18.06
 -1 2 -17 10.8 19.86
 -2 -2 -17 26.66 22.71
 -2 2 -17 12.56 26.15
 -3 -2 -17 37.35 21.26
 -3 2 -17 16.4 24.86
 -4 -2 -17 56.83 23.87
 -4 2 -17 62.64 30.78
 -5 -2 -17 112.13 31.13
 -5 2 -17 17.27 26.03
 -6 -2 -17 -18.61 19.93
 -6 2 -17 15.23 21.07
 -7 -2 -17 24.36 23.24
 -7 2 -17 56.68 31.06
 -8 -2 -17 5.75 20
 -8 2 -17 -14.99 24.64
 -9 -2 -17 3.26 16.83
 -9 2 -17 -36.02 27.84
 -10 -2 -17 -28.35 26.24
 -10 2 -17 -9.29 19.92
 -16 3 17 149.52 47.95
 -15 3 17 160.36 49.31
 -14 3 17 219.58 54.23
 -14 -3 17 138.65 49.56
 -13 3 17 162.6 45.36
 -13 -3 17 193.08 54.59
 -12 3 17 290.14 56.89
 -12 -3 17 242.48 55.34
 -11 -3 17 361.27 67.47
 -11 3 17 248.06 51.56
 10 3 -17 357.22 64.28
 -10 -3 17 318.44 61.36
 -10 3 17 326.63 57.46
 9 3 -17 213.63 49.78
 -9 -3 17 194.34 49.35
 -9 3 17 273.12 51.43
 8 3 -17 175.65 44.59
 7 3 -17 248.55 51.41
 6 -3 -17 243.33 45.7
 6 3 -17 290.76 51.99
 5 -3 -17 277.86 46.47
 5 3 -17 255.45 50.21
 4 -3 -17 400.74 54.59
 4 3 -17 391.58 60.44
 3 -3 -17 236.91 43.32
 3 3 -17 290.36 52
 2 -3 -17 212.82 40.71
 2 3 -17 379.19 58.01
 1 -3 -17 291.52 45.25
 1 3 -17 345.96 55.24
 0 -3 -17 320.93 47.9
 0 3 -17 275.68 51.16
 -1 -3 -17 293.13 44.75
 -1 3 -17 350.27 56.38
 -2 -3 -17 327.18 48.13
 -2 3 -17 390.03 59.64
 -3 -3 -17 229.87 43.17
 -3 3 -17 243.71 49.6
 -4 -3 -17 169.17 39.62
 -4 3 -17 220.64 50.91
 -5 -3 -17 132.66 34.32
 -5 3 -17 227.47 49.86
 -6 -3 -17 120.81 33.88
 -6 3 -17 189.17 46.79
 -7 3 -17 227.65 53.52
 -8 3 -17 170.96 45.49
 -9 3 -17 56.86 37.29
 -16 4 17 80.23 39.35
 -15 4 17 109.34 38.83
 -14 4 17 61.08 34.83
 -14 -4 17 -3.6 27.85
 -13 4 17 38.42 29.61
 -13 -4 17 79.51 40.47
 -12 4 17 13.63 21.78
 -12 -4 17 84.72 41.51
 -11 4 17 11.63 18.67
 -11 -4 17 54.16 39.23
 10 4 -17 15.23 26.21
 -10 -4 17 -1.5 21.36
 -10 4 17 35.79 26.41
 9 4 -17 4.42 21.36
 -9 -4 17 11.49 28.92
 -9 4 17 -20.25 26.56
 8 4 -17 13.23 24.58
 -8 -4 17 35.14 25.3
 8 4 -17 36.95 25.56
 7 4 -17 21.34 25.81
 7 4 -17 79.15 33.54
 6 4 -17 11.83 26.86
 6 4 -17 -8.5 17.99
 5 -4 -17 8.19 17.5
 5 4 -17 23.43 23.85
 4 -4 -17 11.78 15.89
 4 4 -17 71.94 32.46
 3 -4 -17 18.61 19.08
 3 4 -17 -4.52 22.03
 2 -4 -17 -0.27 15.77
 2 4 -17 4.76 20.38
 1 -4 -17 31.15 21.15
 1 4 -17 58.24 32.9
 0 -4 -17 25.92 20.56
 0 4 -17 45.8 32.18
 -1 -4 -17 -12.21 17.56
 -1 4 -17 8.44 23.8
 -2 -4 -17 29.48 21.39
 -2 4 -17 -6.59 21.07
 -3 4 -17 29.44 24.6
 -4 4 -17 40 27.36
 -5 4 -17 -37.55 29.85
 -6 4 -17 22.7 28.3
 -7 4 -17 56.81 32.9
 -8 4 -17 11.91 22.83
 -9 4 -17 68.84 38.47
 -13 5 17 152.69 43.87
 -13 -5 17 97.44 39.63
 -12 5 17 164.74 44.49
 -12 -5 17 161.37 53.39
 -11 5 17 210.11 47.53
 -11 -5 17 294.53 65.08
 10 5 -17 156.1 45.22
 -10 -5 17 156.72 45.31
 -10 5 17 174.61 44.19
 9 5 -17 231.85 47.02
 9 5 -17 194.86 49.48
 -9 -5 17 270.04 56.78
 -9 5 17 208.36 44.14
 8 5 -17 337.56 56.19
 8 5 -17 326.95 59.26
 -8 -5 17 282.69 58.56
 7 5 -17 396.71 64.51
 7 5 -17 310.97 53.48
 6 5 -17 201.36 44.31
 6 5 -17 332.44 58.42
 5 5 -17 233.42 50.15
 5 5 -17 246.94 48.44
 4 -5 -17 274.37 44.69
 4 5 -17 259.82 52.19
 3 5 -17 162.86 41.27
 2 5 -17 221.04 45.98
 1 5 -17 256.32 50.05
 0 5 -17 273.87 53.18
 -1 5 -17 249.04 51.32
 -2 5 -17 213.18 47.44
 -3 5 -17 238.7 53.82
 -4 5 -17 159.61 44.99
 -5 5 -17 99.69 38.07
 -6 5 -17 125.25 40.63
 -7 5 -17 130.06 41.59
 -8 5 -17 129.02 45.5
 -12 -6 17 16.18 31.26
 -11 -6 17 70.32 33.91
 10 6 -17 -5.57 23.01
 -10 -6 17 7.06 26.9
 9 6 -17 17.33 22.76
 -9 -6 17 -3.59 19.83
 9 6 -17 49.5 29.04
 8 6 -17 9.6 22.96
 8 6 -17 50.6 31.63
 -8 -6 17 31.73 29.64
 -8 6 17 -11.81 16.56
 7 6 -17 31.76 27.75
 7 6 -17 -2.2 21.67
 -7 -6 17 42.45 34.86
 6 6 -17 53.14 29.22
 6 6 -17 21.65 24.07
 5 6 -17 27.67 25.6
 5 6 -17 -25.71 20.74
 4 6 -17 7.12 27.13
 4 6 -17 29.51 22.78
 3 6 -17 -15.22 21.58
 2 6 -17 13.67 26.92
 1 6 -17 10.36 25.6
 0 6 -17 14.47 26.05
 -1 6 -17 -12.53 23.65
 -2 6 -17 -23.36 25.39
 -3 6 -17 2.26 23.52
 -4 6 -17 3.63 20.09
 -5 6 -17 37.22 29.58
 -6 6 -17 11.31 19.9
 -7 6 -17 -2.26 27.65
 -11 -7 17 87.96 36.06
 -10 -7 17 151.37 46.42
 10 7 -17 71.11 32.62
 10 7 -17 101.89 38.21
 9 7 -17 180.91 48.63
 -9 -7 17 167.91 49.56
 9 7 -17 111.86 40.98
 8 7 -17 196.42 49.41
 -8 -7 17 243.65 57.36
 8 7 -17 192.96 48.26
 7 7 -17 148.13 43.02
 7 7 -17 278.51 59.78
 -7 -7 17 204.56 50.38
 6 7 -17 216.96 51.92
 6 7 -17 203.52 49.2
 -6 -7 17 172.38 43.8
 5 7 -17 256.21 56.52
 5 7 -17 289.51 57.99
 4 7 -17 232.6 49.61
 4 7 -17 224.52 54.87
 3 7 -17 224.25 51.51
 3 7 -17 264.22 57.53
 2 7 -17 224.09 51.05
 1 7 -17 128.5 43.3
 0 7 -17 203.29 47.1
 -1 7 -17 213.92 51.15
 -2 7 -17 96.1 35.19
 -3 7 -17 203.25 49.92
 -4 7 -17 127.02 41.85
 -5 7 -17 69.01 33.66
 11 8 -17 14.99 23.82
 -10 -8 17 9.25 26.46
 10 8 -17 28.68 28.77
 10 8 -17 13.03 25.33
 -9 -8 17 31.77 31.07
 9 8 -17 72.4 37.36
 9 8 -17 -9.38 19.43
 -8 -8 17 1.33 24.38
 8 8 -17 20.28 27.11
 8 8 -17 0.16 21.63
 7 8 -17 40.2 33.42
 7 8 -17 50.64 37
 -7 -8 17 -19.75 21.11
 6 8 -17 65.89 35.32
 6 8 -17 20.37 26.79
 -6 -8 17 25.07 22.71
 5 8 -17 21.87 31.15
 -5 -8 17 -4.32 19.65
 5 8 -17 65.85 36.14
 4 8 -17 46.69 31.71
 4 8 -17 -10.56 19.26
 3 8 -17 24.57 30.64
 3 8 -17 84.27 36.65
 2 8 -17 -18.51 25.28
 1 8 -17 22.13 26.42
 0 8 -17 -25.63 24.65
 -1 8 -17 11.59 25.18
 -2 8 -17 -10.83 31.9
 -3 8 -17 50 33.55
 -9 -9 17 80.22 34.99
 -8 -9 17 159.63 46.81
 8 9 -17 181.31 46.34
 7 9 -17 194.22 53.96
 -7 -9 17 96.08 38.52
 7 9 -17 177.95 50.55
 6 9 -17 141.52 45.05
 6 9 -17 73.75 37.02
 -6 -9 17 105.28 39.01
 5 9 -17 113.22 40.91
 -5 -9 17 89.32 35.54
 5 9 -17 168.57 47.93
 4 9 -17 106.96 40.97
 4 9 -17 133.89 44.92
 3 9 -17 197.62 54.58
 3 9 -17 206.77 49.23
 2 9 -17 90.14 37.47
 2 9 -17 95.99 45.24
 1 9 -17 174.91 48.86
 0 9 -17 77.57 33.46
 -1 9 -17 207.23 52.4
 -14 0 18 203.94 56.02
 -13 0 18 130.06 44.3
 -12 0 18 57.08 36.47
 -11 0 18 299.39 61.13
 -10 0 18 359.74 63.1
 9 0 -18 390.49 64.45
 8 0 -18 207.39 46.57
 7 0 -18 256.29 51.37
 6 0 -18 316.33 54.33
 5 0 -18 351.14 57.53
 4 0 -18 311.57 54.47
 3 0 -18 331.42 53.3
 2 0 -18 454.51 62.9
 1 0 -18 262.74 49.2
 0 0 -18 317.1 53.62
 -1 0 -18 232.23 46.53
 -2 0 -18 226.83 46.11
 -3 0 -18 320.69 53.74
 -4 0 -18 248.19 49.86
 -5 0 -18 86.51 35.64
 -6 0 -18 56.42 29.79
 -7 0 -18 58.86 31.88
 -8 0 -18 119.57 39.22
 -9 0 -18 144.6 43.03
 -10 0 -18 76.39 34.98
 -15 1 18 -38.86 26.41
 -14 1 18 -35.06 28.8
 -14 -1 18 34.72 30.37
 -13 1 18 40.79 31.63
 -13 -1 18 33.31 31.14
 -12 1 18 20.22 30.58
 -12 -1 18 -9.34 24.93
 -11 -1 18 28.64 25.36
 -11 1 18 -23.28 23.46
 10 1 -18 54.66 30.52
 -10 -1 18 26.55 32.72
 -10 1 18 12.53 28.27
 9 1 -18 9.39 27.55
 8 -1 -18 18.01 25.29
 8 1 -18 41.2 30.19
 7 -1 -18 68.13 33.47
 7 1 -18 15.68 26.23
 6 -1 -18 -1.11 18.08
 6 1 -18 -35.02 28.57
 5 -1 -18 24.8 24.09
 5 1 -18 23.73 21.72
 4 -1 -18 23.84 20.15
 4 1 -18 9.35 22.05
 3 -1 -18 -7 17.55
 3 1 -18 -13.14 20.12
 2 -1 -18 59.44 30.28
 2 1 -18 22.54 25.2
 1 -1 -18 18.05 18.02
 1 1 -18 -10.82 18.66
 0 -1 -18 43.31 25.8
 0 1 -18 25.08 26.64
 -1 -1 -18 -6.98 18.27
 -1 1 -18 32.52 22.55
 -2 -1 -18 17.49 18
 -2 1 -18 -2.45 19.9
 -3 -1 -18 -25.03 25.55
 -3 1 -18 -9.2 19.84
 -4 -1 -18 44.42 25.66
 -4 1 -18 2.2 19.59
 -5 -1 -18 20.26 23.65
 -5 1 -18 44.78 29.43
 -6 -1 -18 16.45 27.12
 -6 1 -18 37.17 28.02
 -7 -1 -18 -7.67 18.65
 -7 1 -18 -2.16 22.99
 -8 -1 -18 9.13 21.3
 -8 1 -18 -20.05 23.68
 -9 -1 -18 -10.57 19.68
 -9 1 -18 -48.69 28.89
 -10 -1 -18 44.49 30.72
 -15 2 18 94.35 39.02
 -14 2 18 99.66 44.4
 -14 -2 18 174.71 50.25
 -13 2 18 183.62 48.06
 -13 -2 18 168.7 54.62
 -12 2 18 165.06 44.73
 -12 -2 18 102.44 40.14
 -11 -2 18 179.33 48.6
 -11 2 18 100.63 38.34
 10 2 -18 246.32 55.17
 -10 -2 18 266.03 57.37
 -10 2 18 297.4 56.98
 9 2 -18 244.69 53.05
 -9 -2 18 351.13 64.12
 8 2 -18 261.77 53.48
 7 -2 -18 253.4 49.72
 7 2 -18 319.98 57.08
 6 -2 -18 263.41 48.63
 6 2 -18 322.7 60.02
 5 -2 -18 199.94 44.14
 5 2 -18 234.09 49.77
 4 -2 -18 295.52 50.18
 4 2 -18 225.38 45.9
 3 -2 -18 296.81 50.5
 3 2 -18 253.29 50.39
 2 -2 -18 318.13 51.32
 2 2 -18 349.23 58.86
 1 -2 -18 300.03 49.05
 1 2 -18 281.07 51.51
 0 -2 -18 277.26 46.79
 0 2 -18 179.29 42.26
 -1 -2 -18 154.95 37.69
 -1 2 -18 102.3 31.81
 -2 -2 -18 241.94 44.22
 -2 2 -18 136.87 38.22
 -3 -2 -18 242.24 47.08
 -3 2 -18 191.89 47.88
 -4 -2 -18 168.8 39.97
 -4 2 -18 141.89 39.91
 -5 -2 -18 93.96 31.08
 -5 2 -18 104.94 36.89
 -6 -2 -18 143 38.12
 -6 2 -18 184.98 47.32
 -7 -2 -18 118.33 36.13
 -7 2 -18 62.65 28.17
 -8 -2 -18 61.27 28.15
 -8 2 -18 198.15 51.54
 -9 -2 -18 122.23 37.63
 -9 2 -18 81.27 35.66
 -15 3 18 53.8 35.93
 -14 3 18 51.88 33.75
 -13 3 18 -13.57 20.22
 -13 -3 18 -9.42 24.64
 -12 3 18 14.08 26.05
 -12 -3 18 21.85 22.74
 -11 -3 18 -20.11 28.72
 -11 3 18 27.69 27.48
 10 3 -18 -8.5 22.67
 -10 -3 18 13.62 23.19
 -10 3 18 52.39 29.64
 9 3 -18 57.84 32.46
 -9 -3 18 2.32 21.95
 -9 3 18 30.07 25.82
 8 3 -18 18.03 31.91
 7 3 -18 24.12 29.9
 6 -3 -18 -33.79 26.25
 6 3 -18 14.87 24.73
 5 -3 -18 15.85 21.66
 5 3 -18 32.9 31.96
 4 -3 -18 54.95 29.37
 4 3 -18 10.58 22.99
 3 -3 -18 12.3 16.56
 3 3 -18 -4.76 23.12
 2 -3 -18 20.21 18.97
 2 3 -18 27.25 25.07
 1 -3 -18 4.02 18.29
 1 3 -18 26.48 24.58
 0 -3 -18 17.94 22.57
 0 3 -18 3.7 20.85
 -1 -3 -18 31.22 21.98
 -1 3 -18 14.4 25.6
 -2 -3 -18 26.94 21.72
 -2 3 -18 2.07 21.44
 -3 -3 -18 2 17.16
 -3 3 -18 -9.26 23.16
 -4 -3 -18 -11.74 21.15
 -4 3 -18 45.94 31.65
 -5 -3 -18 34.01 25.23
 -5 3 -18 23.5 26.5
 -6 3 -18 51.03 31.96
 -7 3 -18 0.75 22.74
 -8 3 -18 -18.17 27.46
 -15 4 18 56.65 35.55
 -14 4 18 131.62 45.35
 -13 4 18 137.52 43.39
 -13 -4 18 143.89 51.16
 -12 4 18 152.19 45.45
 -12 -4 18 113.34 47.2
 -11 -4 18 117.05 42.02
 -11 4 18 153.37 42.75
 10 4 -18 166.61 47
 -10 -4 18 127.32 39.19
 -10 4 18 173.25 44.71
 9 4 -18 220.34 53.62
 -9 -4 18 209.96 50.25
 -9 4 18 176.33 43.82
 8 4 -18 298.43 58.42
 7 4 -18 270.13 55.42
 6 4 -18 156 43.05
 5 -4 -18 214.76 43.34
 5 4 -18 278.21 54.88
 4 -4 -18 325.56 50.93
 4 4 -18 352.71 61.78
 3 -4 -18 198.87 40.24
 3 4 -18 216.7 51.15
 2 -4 -18 317.8 47.67
 2 4 -18 226.62 48.75
 1 -4 -18 249.45 43.25
 1 4 -18 245.62 52.57
 0 -4 -18 192.67 39.77
 0 4 -18 130.65 38.3
 -1 4 -18 215.1 49.19
 -2 4 -18 190.24 47.76
 -3 4 -18 160.1 45.55
 -4 4 -18 134.92 41.81
 -5 4 -18 150.87 45.4
 -6 4 -18 151.57 47.24
 -7 4 -18 57.94 35.52
 -12 5 18 45.87 29.47
 -12 -5 18 9.24 26.05
 11 5 -18 62.57 35.93
 -11 5 18 29.26 27.69
 -11 -5 18 24.58 29.01
 10 5 -18 -7.72 24.57
 -10 -5 18 30.65 29.83
 -10 5 18 28.93 26.75
 9 5 -18 17.12 23.37
 -9 -5 18 0.95 33.2
 -9 5 18 36.23 26.86
 8 5 -18 -16.79 20.72
 8 5 -18 -40.28 30.38
 -8 -5 18 -14.14 20.92
 7 5 -18 68.18 33.42
 7 5 -18 -2.62 19.27
 6 5 -18 24.64 26.46
 6 5 -18 53.71 29.14
 5 5 -18 24.94 23.2
 4 5 -18 25.64 30.71
 3 5 -18 -2.6 24.7
 2 5 -18 30.85 23.9
 1 5 -18 -7.12 20.32
 0 5 -18 45.08 32.98
 -1 5 -18 55.76 34.49
 -2 5 -18 25 24.2
 -3 5 -18 45.13 31.61
 -4 5 -18 -3.85 24.3
 -5 5 -18 -0.23 24.64
 -6 5 -18 29.84 24.93
 -11 -6 18 147.09 47.89
 11 6 -18 59.32 28.14
 10 6 -18 111.87 43.34
 -10 -6 18 106.11 43.56
 9 6 -18 78.22 35.84
 -9 -6 18 105.82 41.74
 8 6 -18 178.86 52.17
 -8 -6 18 209 52.86
 8 6 -18 103.25 38.5
 7 6 -18 205.16 46.61
 7 6 -18 128.34 41.19
 -7 -6 18 161.79 46.65
 6 6 -18 134.54 45.24
 6 6 -18 224.46 50.28
 5 6 -18 337.3 63.88
 5 6 -18 253.21 52.88
 4 6 -18 369.43 64.35
 3 6 -18 298.1 56.57
 2 6 -18 268.77 55.3
 1 6 -18 208.07 51.39
 0 6 -18 209.74 48.37
 -1 6 -18 165.73 45.14
 -2 6 -18 169.15 46.77
 -3 6 -18 151.67 44.51
 -4 6 -18 26.33 25.13
 -5 6 -18 62.46 33.75
 -10 -7 18 -55.83 32.59
 9 7 -18 46.08 32.09
 9 7 -18 -10.35 24.05
 -9 -7 18 16.86 27.42
 8 7 -18 2.24 20.78
 8 7 -18 10.16 18.96
 -8 -7 18 -20.78 24.98
 7 7 -18 -38.87 28.77
 -7 -7 18 19.15 27.92
 7 7 -18 53.06 31.39
 6 7 -18 16.2 23.96
 6 7 -18 22.71 27.33
 -6 -7 18 13.94 25.6
 5 7 -18 9.77 23.59
 5 7 -18 75.72 35.92
 4 7 -18 34.27 28.08
 4 7 -18 67.22 38.43
 3 7 -18 49.87 35.41
 2 7 -18 -23.59 23.42
 1 7 -18 11.47 24.07
 0 7 -18 0.96 25.84
 -1 7 -18 -19.52 25.55
 -2 7 -18 4.6 23.61
 -3 7 -18 9.72 20.73
 9 8 -18 111.82 41.54
 -9 -8 18 126.86 45.16
 8 8 -18 137.46 45.46
 -8 -8 18 148.35 48.43
 7 8 -18 89.4 37.24
 -7 -8 18 60.11 31.09
 7 8 -18 178.45 52.57
 6 8 -18 112.22 43.33
 6 8 -18 222.34 55.05
 -6 -8 18 153.16 41.15
 5 8 -18 136.69 43.21
 -5 -8 18 106.88 37.61
 5 8 -18 254.13 58.17
 4 8 -18 157.18 50.39
 4 8 -18 178.17 49.5
 3 8 -18 224.67 54.94
 2 8 -18 225.19 53.45
 1 8 -18 184.52 51.92
 0 8 -18 133.69 42.45
 -1 8 -18 158.7 47.28
 -7 -9 18 -65.56 33.81
 -6 -9 18 2.47 20.65
 -13 0 19 -5.26 23.93
 -12 0 19 -56.68 29.7
 -11 0 19 4.94 22.53
 -10 0 19 -16.2 20.94
 9 0 -19 -28.15 21.92
 8 0 -19 28.79 26.96
 7 0 -19 -25.39 24.27
 6 0 -19 12.11 22.13
 5 0 -19 4.76 22.05
 4 0 -19 -7.64 18.07
 3 0 -19 3.89 23.11
 2 0 -19 45.36 27.31
 1 0 -19 -10.8 20.51
 0 0 -19 -5.75 19.88
 -1 0 -19 7.55 22.95
 -2 0 -19 27.04 24.11
 -3 0 -19 -9.45 18.85
 -4 0 -19 -1.1 23.63
 -5 0 -19 7.24 19.34
 -6 0 -19 -29.75 23.01
 -7 0 -19 51.11 32.6
 -8 0 -19 -12.21 23.21
 -9 0 -19 -37.12 29.76
 -13 1 19 37.48 34.71
 -13 -1 19 39.22 34.91
 -12 -1 19 140.49 47.69
 -12 1 19 46.89 27.1
 -11 -1 19 91.51 40.47
 -11 1 19 170.75 50.73
 10 1 -19 172.81 47.99
 -10 -1 19 258.49 55.6
 -10 1 19 204.54 50.69
 9 1 -19 222.14 51.85
 8 -1 -19 148.67 42.08
 8 1 -19 43.04 22.64
 7 -1 -19 166.46 44.33
 7 1 -19 159.44 45.59
 6 -1 -19 287.11 53.05
 6 1 -19 223.64 52.37
 5 -1 -19 242.71 49.76
 5 1 -19 303.34 56.28
 4 -1 -19 319.35 56.38
 4 1 -19 285.25 55.55
 3 -1 -19 398.77 61.61
 3 1 -19 445.92 65.27
 2 -1 -19 395.17 60.92
 2 1 -19 442.12 65.72
 1 -1 -19 273.64 49.56
 1 1 -19 374.07 61.12
 0 -1 -19 300.53 52.88
 0 1 -19 269.78 52.01
 -1 -1 -19 243.66 47.89
 -1 1 -19 200.87 48.59
 -2 -1 -19 189.47 44.18
 -2 1 -19 184.48 46.02
 -3 -1 -19 100.75 33.65
 -3 1 -19 131.36 38.66
 -4 -1 -19 69.85 32.48
 -4 1 -19 65.99 31.27
 -5 -1 -19 101.51 35.07
 -5 1 -19 114.98 37.98
 -6 -1 -19 159.1 40.76
 -6 1 -19 157.84 45.23
 -7 -1 -19 225.04 50.1
 -7 1 -19 126.11 43.12
 -8 -1 -19 57.66 28.33
 -8 1 -19 96.07 39.19
 -9 -1 -19 41.31 27.08
 -14 2 19 28.88 24.44
 -13 2 19 50.42 31.66
 -13 -2 19 5.41 24.55
 -12 2 19 13.68 22.86
 -12 -2 19 8.34 27.61
 -11 -2 19 -37.76 30.97
 -11 2 19 18.89 24.12
 10 2 -19 36.24 34.54
 -10 -2 19 -9.55 20.29
 -10 2 19 -8.42 25.58
 9 2 -19 37.64 28.55
 -9 -2 19 37.34 30.49
 8 -2 -19 61.09 32.04
 8 2 -19 28.13 32.07
 7 -2 -19 11.17 22.14
 7 2 -19 46.17 29.52
 6 -2 -19 62.09 28.39
 6 2 -19 -15.46 22.63
 5 -2 -19 19.25 18.97
 5 2 -19 -18.55 24.31
 4 -2 -19 -12.04 22.87
 4 2 -19 34.01 29.19
 3 -2 -19 -22.12 18.66
 3 2 -19 38.22 28.84
 2 -2 -19 76.11 30.28
 2 2 -19 54.2 31.96
 1 -2 -19 6.41 18.67
 1 2 -19 28.78 27.65
 0 -2 -19 0.17 19.23
 0 2 -19 59.92 34.53
 -1 -2 -19 16.99 20.55
 -1 2 -19 10.31 24.66
 -2 -2 -19 -12.06 17.03
 -2 2 -19 7.87 20.25
 -3 -2 -19 9.95 19.82
 -3 2 -19 41.05 31.68
 -4 -2 -19 -19.4 23.12
 -4 2 -19 54.96 32.6
 -5 -2 -19 8.79 18.38
 -5 2 -19 -1.22 24.84
 -6 -2 -19 -15.71 20.69
 -6 2 -19 -4.68 21.98
 -7 -2 -19 13.39 20.63
 -7 2 -19 30.04 29.81
 -14 3 19 76.09 39.16
 -13 3 19 75.73 36.97
 -12 3 19 102.98 41.82
 -12 -3 19 134.22 50.84
 -11 -3 19 125.9 46.53
 -11 3 19 178.53 49.3
 10 3 -19 141.63 47.41
 -10 -3 19 109.82 41.28
 -10 3 19 97.3 38.33
 9 3 -19 199.62 56.87
 -9 -3 19 168.82 50
 -9 3 19 162.46 45.35
 8 3 -19 184.2 50.63
 7 3 -19 169.95 44.3
 6 -3 -19 181.55 43.7
 6 3 -19 151.93 43.97
 5 -3 -19 209.69 45.99
 5 3 -19 234.84 52.96
 4 -3 -19 354.06 54.83
 4 3 -19 313.33 58.69
 3 -3 -19 321.68 53.17
 3 3 -19 248.92 52.38
 2 -3 -19 332.74 52.78
 2 3 -19 298.57 54.86
 1 -3 -19 303.35 50.42
 1 3 -19 351.4 62.17
 0 -3 -19 197.75 42.16
 0 3 -19 241.69 51.16
 -1 -3 -19 152.38 38.07
 -1 3 -19 225.37 50
 -2 -3 -19 125.19 35.43
 -2 3 -19 185.32 47.59
 -3 -3 -19 97.76 30.67
 -3 3 -19 172.53 47
 -4 3 -19 144.92 43.37
 -5 3 -19 68.86 32.66
 -6 3 -19 87.04 37.73
 -14 4 19 60.37 33.7
 -13 4 19 38.72 26.29
 -12 4 19 -28.25 25.77
 11 4 -19 2.11 23.95
 -11 -4 19 52.15 36.23
 -11 4 19 16.04 25.5
 10 4 -19 -32.19 30.38
 -10 -4 19 5.79 26.15
 -10 4 19 -11.87 24.84
 9 4 -19 12.91 21.47
 -9 -4 19 -4.89 25.87
 8 4 -19 5.84 23.95
 7 4 -19 23.11 28.16
 6 4 -19 22.82 26.78
 5 -4 -19 26.96 19.9
 5 4 -19 0.92 19.89
 4 -4 -19 49.82 22.94
 4 4 -19 0.7 20.84
 3 -4 -19 10.16 17.91
 3 4 -19 -49.97 28.47
 2 -4 -19 29.1 24.46
 2 4 -19 -25.8 25.87
 1 4 -19 97.97 40.29
 0 4 -19 3.78 25.2
 -1 4 -19 -17.12 22.86
 -2 4 -19 19.93 27.41
 -3 4 -19 5.75 21.63
 -4 4 -19 -14.29 21.23
 -5 4 -19 -12.16 19.05
 -11 5 19 95.41 38.23
 10 5 -19 58.06 32.21
 -10 -5 19 119.07 45.5
 -10 5 19 83.77 36.54
 9 5 -19 131.07 43.43
 -9 -5 19 83.76 37.89
 -9 5 19 78.95 35.47
 8 5 -19 117.46 42.22
 -8 -5 19 171.04 52.02
 7 5 -19 159.01 47.17
 6 5 -19 158.53 46.77
 5 5 -19 176.71 48.91
 4 5 -19 276.6 58.21
 3 5 -19 226.37 53.91
 2 5 -19 195.09 50.77
 1 5 -19 295.27 58.57
 0 5 -19 318.93 61.98
 -1 5 -19 131.22 44.63
 -2 5 -19 34.2 30.06
 -3 5 -19 131.63 45.52
 -4 5 -19 165.86 46.83
 9 6 -19 70.74 37.8
 -9 -6 19 14.02 21.67
 8 6 -19 43.46 27.28
 -8 -6 19 -18.58 22.23
 7 6 -19 48.21 30.15
 -7 -6 19 31.77 28.1
 7 6 -19 40.17 29.4
 6 6 -19 1.15 23.38
 5 6 -19 57.24 35.19
 4 6 -19 19.18 25.89
 3 6 -19 21.01 22.5
 2 6 -19 56.72 31.94
 1 6 -19 33.26 25.28
 0 6 -19 80.89 38.81
 -1 6 -19 1.08 22.99
 -2 6 -19 7.75 30.9
 8 7 -19 177.86 47.3
 -8 -7 19 219.16 58.78
 7 7 -19 187.07 50.76
 -7 -7 19 99.75 41.83
 7 7 -19 147.39 44.83
 6 7 -19 153.47 51.97
 6 7 -19 93.96 39.43
 -6 -7 19 157.25 50.05
 5 7 -19 203.19 52.95
 4 7 -19 140.76 49.52
 3 7 -19 211.16 55.45
 2 7 -19 167.06 47.23
 1 7 -19 239.95 55.17
 0 7 -19 190.61 50.88
 7 8 -19 36.09 34.93
 6 8 -19 -4.47 23.01
 -6 -8 19 -10.73 26.63
 5 8 -19 41.05 36.82
 -5 -8 19 -9.06 28.73
 -12 0 20 103.1 45.27
 -11 0 20 0.42 20.29
 -10 0 20 162.87 52.33
 9 0 -20 174.11 48
 8 0 -20 201.46 50.94
 7 0 -20 226.51 52.53
 6 0 -20 81.11 33.66
 5 0 -20 184.31 47.02
 4 0 -20 255.07 52.65
 3 0 -20 407.73 63.98
 2 0 -20 253.49 50.48
 1 0 -20 303.1 57.46
 0 0 -20 250.3 50.39
 -1 0 -20 255.01 51.62
 -2 0 -20 400.9 64.76
 -3 0 -20 150.9 43.84
 -4 0 -20 104.38 37.78
 -5 0 -20 226.06 52.66
 -6 0 -20 161.4 45.23
 -7 0 -20 95.75 36.7
 -12 1 20 6.93 29.35
 -11 -1 20 6.19 30.44
 -11 1 20 34.73 31.03
 10 1 -20 61.57 38.33
 -10 -1 20 34.04 31.22
 -10 1 20 89.27 43.13
 9 1 -20 -7.2 24.86
 8 -1 -20 40.19 36.38
 8 1 -20 5.09 22.27
 7 -1 -20 19.76 24.62
 7 1 -20 -6.41 18.13
 6 -1 -20 -11.77 21.04
 6 1 -20 -0.35 27
 5 -1 -20 -7.28 21.09
 5 1 -20 42.81 31.45
 4 -1 -20 43.63 25.94
 4 1 -20 29 30.5
 3 -1 -20 -10.56 21.1
 3 1 -20 38.85 31.41
 2 -1 -20 0.76 17.43
 2 1 -20 5.73 17.9
 1 -1 -20 -0.81 17.19
 1 1 -20 78.07 32.86
 0 -1 -20 32.77 26.58
 0 1 -20 42.09 31.77
 -1 -1 -20 9.4 17.89
 -1 1 -20 33.85 29.4
 -2 -1 -20 42.15 26.19
 -2 1 -20 -1.79 18.84
 -3 -1 -20 3.91 22.19
 -3 1 -20 -36.96 30.66
 -4 -1 -20 -32.38 28.39
 -4 1 -20 -6.83 25.87
 -5 -1 -20 9.88 22.78
 -5 1 -20 36.39 31.9
 -6 -1 -20 31.72 28.35
 -6 1 -20 61.55 37.18
 -7 -1 -20 -21.23 25.37
 -12 2 20 65.11 36.07
 -11 -2 20 36.24 27.55
 -11 2 20 41.23 31.36
 10 2 -20 65.37 35.81
 -10 -2 20 91.45 39.08
 -10 2 20 114.83 39.85
 9 2 -20 159.92 47.38
 -9 -2 20 89.19 44.86
 8 2 -20 177.19 47.21
 7 -2 -20 106.44 36.96
 7 2 -20 144.93 46.05
 6 -2 -20 107.88 37.53
 6 2 -20 154.62 47.02
 5 -2 -20 188.23 45.57
 5 2 -20 125.85 39.2
 4 -2 -20 248.03 50.55
 4 2 -20 192.57 46.75
 3 -2 -20 222.75 48.11
 3 2 -20 231.74 49.77
 2 -2 -20 310.86 54.99
 2 2 -20 310.64 55.98
 1 -2 -20 341.48 57.16
 1 2 -20 317.24 58.25
 0 -2 -20 328.12 55.26
 0 2 -20 289.92 58.35
 -1 -2 -20 211.96 45.69
 -1 2 -20 402.16 67.76
 -2 -2 -20 169.54 43.11
 -2 2 -20 212.07 50.38
 -3 -2 -20 104.16 34.76
 -3 2 -20 109.47 40.05
 -4 -2 -20 88.22 33.06
 -4 2 -20 137.24 43.92
 -5 -2 -20 103.89 37.26
 -5 2 -20 62.84 33.26
 -6 -2 -20 117.89 38.12
 -6 2 -20 145.92 46.2
 -12 3 20 21.39 28.44
 -11 3 20 43.02 39.41
 10 3 -20 17.94 28.55
 -10 -3 20 32.92 30.51
 -10 3 20 -25.88 22.55
 9 3 -20 56.56 35.66
 -9 -3 20 4.98 25.35
 -9 3 20 54 30.14
 8 3 -20 4.19 22.17
 7 3 -20 87.62 38.92
 6 -3 -20 -14.09 20.97
 6 3 -20 12.25 25.73
 5 -3 -20 8.31 19.39
 5 3 -20 29.35 29.5
 4 -3 -20 34.89 24.78
 4 3 -20 17.42 24.22
 3 -3 -20 6.3 20.02
 3 3 -20 7.3 18.8
 2 -3 -20 9.95 24.05
 2 3 -20 0.64 20.07
 1 -3 -20 23.85 20.25
 1 3 -20 31.42 27.55
 0 -3 -20 -18.9 20.95
 0 3 -20 62.23 35.33
 -1 -3 -20 2.8 15.96
 -1 3 -20 12.14 19.01
 -2 3 -20 -26.58 30.19
 -3 3 -20 -0.68 22.52
 -4 3 -20 2.48 25.51
 -5 3 -20 56.99 35.76
 -12 4 20 91.02 39.84
 -11 4 20 50.96 30.11
 -10 -4 20 118.82 43.09
 -10 4 20 125.39 42.19
 9 4 -20 162 50.34
 -9 -4 20 180.02 52.22
 -9 4 20 236.97 57.61
 8 4 -20 181.77 49.09
 7 4 -20 188.27 49.29
 6 4 -20 140.51 44.97
 5 -4 -20 151.35 41.26
 5 4 -20 129.91 43.73
 4 -4 -20 193.41 45.45
 4 4 -20 154.15 47.1
 3 4 -20 209.81 53.75
 2 4 -20 195.11 50.45
 1 4 -20 215.49 52.56
 0 4 -20 300.06 59.84
 -1 4 -20 269.42 58.18
 -2 4 -20 156.37 45.66
 -3 4 -20 187.58 49.54
 -10 5 20 43.66 30.38
 -9 5 20 36.51 28.37
 8 5 -20 55.32 34.7
 -8 -5 20 7.84 29.17
 7 5 -20 16.32 24.39
 6 5 -20 16.69 27.03
 5 5 -20 68.11 37.5
 4 5 -20 3.71 22.76
 3 5 -20 22.97 28.35
 2 5 -20 -20.57 24.09
 1 5 -20 5.36 20.58
 0 5 -20 61.23 42.1
 -1 5 -20 40.02 33.74
 -2 5 -20 46.1 36.21
 -7 -6 20 163.38 50.05
 5 6 -20 160.87 47.26
 4 6 -20 131.44 44.99
 3 6 -20 103.63 39.17
 2 6 -20 122.68 39.88
 -10 0 21 84.9 43.43
 9 0 -21 98.81 40.32
 8 0 -21 40.34 31.99
 7 0 -21 66.76 33.85
 6 0 -21 32.34 28.46
 5 0 -21 38.75 31.5
 4 0 -21 10.79 19.14
 3 0 -21 3.65 18.61
 2 0 -21 -25.95 21.85
 1 0 -21 -18.76 23.32
 0 0 -21 75.58 35.65
 -1 0 -21 40.79 26.33
 -2 0 -21 56.38 37.96
 -3 0 -21 24.11 28.56
 -4 0 -21 18.69 22.15
 -5 0 -21 16.68 26.3
 10 1 -21 207.37 53.97
 -10 1 21 179.86 50.04
 9 1 -21 212.73 53.01
 8 -1 -21 264.53 58.71
 8 1 -21 230.33 56.3
 7 -1 -21 184.83 46.57
 7 1 -21 222.91 56.74
 6 -1 -21 133.24 42.83
 6 1 -21 125.12 44.83
 5 -1 -21 194.31 48.07
 5 1 -21 142.77 42.39
 4 -1 -21 155.45 44.63
 4 1 -21 239.56 51.5
 3 -1 -21 104.62 33.82
 3 1 -21 125.53 40.17
 2 -1 -21 69.47 28.52
 2 1 -21 108.93 43.05
 1 -1 -21 141.11 39.4
 1 1 -21 108.55 39.77
 0 -1 -21 66.71 31.96
 0 1 -21 195.84 48.36
 -1 -1 -21 257.67 52.5
 -1 1 -21 284.91 57.96
 -2 -1 -21 353.89 63.08
 -2 1 -21 193.53 48.3
 -3 -1 -21 123.24 39.56
 -3 1 -21 166.81 48.72
 -4 -1 -21 20.39 22.79
 -4 1 -21 132.51 43.95
 -5 -1 -21 192.1 50.14
 -6 -1 -21 45.23 28.59
 -10 2 21 22.13 29.43
 9 2 -21 56.19 35.44
 -9 -2 21 108.47 46.35
 8 2 -21 -2.17 23.61
 7 -2 -21 2.58 21.79
 7 2 -21 40.93 31.74
 6 -2 -21 29.13 25.96
 6 2 -21 58.93 34.47
 5 -2 -21 23.7 24.49
 5 2 -21 42.39 24.88
 4 -2 -21 -6.46 18.13
 4 2 -21 9.69 22.74
 3 -2 -21 26.48 26.52
 3 2 -21 37.97 29.64
 2 -2 -21 1.38 20.62
 2 2 -21 -32.61 33.35
 1 -2 -21 -1.37 20.17
 1 2 -21 11.05 25.82
 0 -2 -21 15.11 23.18
 0 2 -21 45.06 35.14
 -1 -2 -21 59.01 31.65
 -1 2 -21 14.49 28.18
 -2 -2 -21 30.38 25.14
 -2 2 -21 55.61 33.09
 -3 -2 -21 19.95 22.42
 -3 2 -21 -13.71 21.87
 -4 -2 -21 51.56 29.49
 -10 3 21 101.61 42.49
 -9 3 21 170.62 46.86
 8 3 -21 221.28 57.16
 7 3 -21 179.83 50.39
 6 -3 -21 162.93 44.33
 6 3 -21 233.66 56.41
 5 -3 -21 161.33 43.28
 5 3 -21 99.05 36.61
 4 -3 -21 100.63 35.95
 4 3 -21 66.35 40.53
 3 -3 -21 131.24 38.99
 3 3 -21 96.91 40.84
 2 -3 -21 116.21 35.17
 2 3 -21 129.66 47.27
 1 -3 -21 106.67 35.75
 1 3 -21 80.22 36.09
 0 3 -21 169.11 49.3
 -1 3 -21 291.06 61.84
 -2 3 -21 80.94 38.52
 -10 4 21 71.87 37.67
 -9 4 21 46.06 33.59
 6 4 -21 39.1 32.09
 5 4 -21 -23.63 34.07
 4 4 -21 95.14 38.3
 3 4 -21 76.98 38.28
 2 4 -21 -13.55 22.78
 1 4 -21 41.15 30.98
 0 4 -21 32.62 28.38
 -9 5 21 149.33 45.34
 8 0 -22 409.6 71.38
 7 0 -22 543.45 80.25
 6 0 -22 310.39 62.84
 5 0 -22 167.64 45.73
 4 0 -22 64.18 33.61
 3 0 -22 92.99 40.5
 2 0 -22 29.94 25.99
 1 0 -22 167.3 48.54
 0 0 -22 30.36 24.71
 -1 0 -22 126.33 42.46
 -2 0 -22 206.44 52.78
 -3 0 -22 47.02 30.07
 8 -1 -22 -13.4 22.48
 7 -1 -22 8.02 20.11
 7 1 -22 -10.62 26.6
 6 -1 -22 24.68 27.15
 6 1 -22 22.31 35
 5 -1 -22 11.62 22.75
 5 1 -22 -12.45 27.38
 4 -1 -22 51.65 35.01
 4 1 -22 -40.68 37.81
 3 -1 -22 11.11 24.1
 3 1 -22 -15.06 23.98
 2 -1 -22 51.01 32.9
 2 1 -22 26.63 30.23
 1 -1 -22 10.56 26.05
 1 1 -22 -7.19 22.12
 0 -1 -22 20.33 20.18
 0 1 -22 -24.16 23.67
 -1 -1 -22 16.33 23.09
 -1 1 -22 39.08 27.31
 -2 -1 -22 18.48 26.66
 -3 -1 -22 -3.62 19.88
 7 -2 -22 331.61 64.82
 6 -2 -22 295.1 60.24
 6 2 -22 425.69 73
 5 -2 -22 269.14 55.7
 5 2 -22 304.97 62.28
 4 -2 -22 140.48 45.33
 4 2 -22 103.83 39.93
 3 -2 -22 51 29.37
 3 2 -22 153.03 48.87
 2 -2 -22 110.12 36.41
 2 2 -22 21.38 28.56
 1 -2 -22 101.84 39.8
 1 2 -22 53.53 31.02
 0 -2 -22 186.66 46.6
 0 2 -22 81.74 37.51
 -1 -2 -22 172.79 47.96
 -2 -2 -22 54.4 27.68
 6 -3 -22 2.25 20.48
 5 -3 -22 -10.02 20.42
 4 -3 -22 -19.5 24.99
 3 -3 -22 22.5 24.65
 4 -1 -23 152.15 45.37
 3 -1 -23 93.38 40.39
 2 -1 -23 178.38 48.85
 1 -1 -23 123.33 42.57
 5 -2 -23 56.61 33.38
 4 -2 -23 1.53 21.85
 3 -2 -23 -5.75 22.24
 2 -2 -23 44.4 33.04
 1 -2 -23 29.74 27.91
 0 -2 -23 39.59 29.81

_iucr_refine_instructions_details
;
TITL shi_3848_mz_a.res in P2(1)/c
    shi_3848_mz.res
    created by SHELXL-2018/3 at 16:21:19 on 06-Dec-2018
REM Old TITL Shi_3848_MZ in P2(1)/c
REM SHELXT solution in P2(1)/c
REM R1 0.172, Rweak 0.009, Alpha 0.059, Orientation as input
REM Formula found by SHELXT: C34 N15 Pt
CELL 0.71073 14.1668 9.6654 15.5836 90 99.744 90
ZERR 2 0.0015 0.0005 0.001 0 0.008 0
LATT 1
SYMM -X,0.5+Y,0.5-Z
SFAC C H N O Pt
UNIT 99 80 9 9 2
EQIV $1 -X,1-Y,1-Z
DFIX 1.4 0.01 N3 C25
DFIX 1.47 0.01 N3 C26 N3 C27
SADI 0.01 O1 C9 O2X C21X O2 C21
SADI 0.01 O1 C12 O2X C24X O2 C24
RIGU O3 > C27
EADP C26 N3 C25 O3 C27
EADP C24 C24X

L.S. 14
PLAN  40
FREE O3 H27b_$1
FREE O3 H27d_$1
FREE C25 H26c_$1
FREE C25 H27c_$1
FREE C26 C25
FREE C26 C25_$1
FREE C26 H25_$1
FREE C26 H27a_$1
FREE H26c H25_$1
FREE C27 C25
FREE C27 C26_$1
FREE C27 C25_$1
FREE C27 H26a_$1
FREE H27b H27a
FREE H27d H27a
BOND $H
LIST 4
fmap 2
acta
SHEL 99 0.84
OMIT 0 0 2
OMIT 0 1 3
OMIT -2 0 2
OMIT 1 1 1
OMIT -1 1 1
OMIT -2 1 1
OMIT 1 0 2
OMIT -2 1 3
OMIT -1 0 2
OMIT -1 1 3
OMIT 0 1 1
OMIT 0 0 4
OMIT 2 0 0
OMIT -1 1 2
OMIT 2 1 2
REM <olex2.extras>
REM <HklSrc "%.\\Shi_3848_MZ.hkl">
REM </olex2.extras>

WGHT    0.052600
FVAR       0.32222   0.58344
PT1   5    0.500000    0.500000    1.000000    10.50000    0.03809    0.02204 =
         0.01678    0.00046    0.00815    0.00241
O1    4    0.656572    0.438384    0.459495    11.00000    0.07021    0.03279 =
         0.01899   -0.00188    0.01559   -0.01126
PART 1
O2    4   -0.123295    0.328969    0.792037    21.00000    0.08138
PART 0
PART 2
O2X   4   -0.100421    0.173186    0.780926   -21.00000    0.08016
PART 0
N1    3    0.615307    0.540100    0.945486    11.00000    0.04368    0.02483 =
         0.01302    0.00398    0.00971    0.00318
N2    3    0.423659    0.457832    0.881541    11.00000    0.04305    0.02189 =
         0.01391    0.00420    0.00612    0.00407
C1    1    0.704950    0.579923    0.986090    11.00000    0.03615    0.03089 =
         0.02274   -0.00528    0.00845    0.00210
C2    1    0.765968    0.601040    0.924302    11.00000    0.03642    0.05260 =
         0.02525    0.00137    0.00719   -0.00020
AFIX  43
H2    2    0.828826    0.632662    0.936216    11.00000   -1.20000
AFIX   0
C3    1    0.717506    0.567576    0.845546    11.00000    0.05688    0.03557 =
         0.02586   -0.00141    0.02042   -0.00358
AFIX  43
H3    2    0.741150    0.567891    0.793393    11.00000   -1.20000
AFIX   0
C4    1    0.621103    0.530748    0.857120    11.00000    0.04652    0.02010 =
         0.02304    0.00216    0.00711    0.00135
C5    1    0.548311    0.489212    0.790903    11.00000    0.05124    0.02053 =
         0.01467   -0.00249    0.00835    0.00049
C6    1    0.572400    0.474475    0.701870    11.00000    0.04128    0.02641 =
         0.01564    0.00033    0.00893   -0.00396
C7    1    0.584635    0.587234    0.649817    11.00000    0.05790    0.02318 =
         0.02930   -0.00096    0.02019    0.00278
AFIX  43
H7    2    0.573466    0.675501    0.669645    11.00000   -1.20000
AFIX   0
C8    1    0.612650    0.573382    0.570031    11.00000    0.08113    0.02170 =
         0.01873    0.00492    0.02491   -0.01001
AFIX  43
H8    2    0.621354    0.651228    0.537173    11.00000   -1.20000
AFIX   0
C9    1    0.627802    0.442303    0.539012    11.00000    0.04080    0.03510 =
         0.01860   -0.00178    0.00745   -0.00753
C10   1    0.612951    0.327872    0.589052    11.00000    0.06392    0.02327 =
         0.02536   -0.00776    0.01554   -0.01499
AFIX  43
H10   2    0.622332    0.239201    0.568904    11.00000   -1.20000
AFIX   0
C11   1    0.584540    0.345693    0.667931    11.00000    0.05804    0.02964 =
         0.01818    0.00426    0.01082   -0.01253
AFIX  43
H11   2    0.573022    0.267915    0.699742    11.00000   -1.20000
AFIX   0
C12   1    0.665259    0.304450    0.422122    11.00000    0.09529    0.04988 =
         0.03286   -0.00768    0.02896    0.00428
AFIX   3
H12A  2    0.680579    0.314050    0.364722    11.00000   -1.50000
H12B  2    0.605999    0.254970    0.418912    11.00000   -1.50000
H12C  2    0.715439    0.254340    0.458252    11.00000   -1.50000
AFIX   0
C13   1    0.456257    0.458394    0.802858    11.00000    0.04347    0.02855 =
         0.01898   -0.00010    0.01003    0.00482
C14   1    0.379654    0.430606    0.734056    11.00000    0.04517    0.03385 =
         0.01728    0.00236    0.00900    0.00660
AFIX  43
H14   2    0.383175    0.426776    0.675051    11.00000   -1.20000
AFIX   0
C15   1    0.300596    0.410726    0.770152    11.00000    0.04045    0.04456 =
         0.03043    0.00526    0.00054    0.01344
AFIX  43
H15   2    0.239329    0.392047    0.740378    11.00000   -1.20000
AFIX   0
C16   1    0.328228    0.423665    0.863246    11.00000    0.03948    0.02969 =
         0.02525   -0.00270   -0.00010    0.00238
C17   1    0.265990    0.406756    0.922427    11.00000    0.03685    0.04492 =
         0.02487   -0.00334    0.01108    0.00550
PART 1
AFIX  66
C22   1    0.000321    0.458165    0.872522    21.00000    0.05010
AFIX  43
H22   2   -0.045730    0.521797    0.882800    21.00000   -1.20000
AFIX  65
C21   1   -0.026961    0.339456    0.824308    21.00000    0.04363
C20   1    0.041867    0.244350    0.808946    21.00000    0.04568
AFIX  43
H20   2    0.023613    0.164926    0.776687    21.00000   -1.20000
AFIX  65
C19   1    0.137977    0.267953    0.841798    21.00000    0.02950
AFIX  43
H19   2    0.184028    0.204321    0.831520    21.00000   -1.20000
AFIX  65
C18   1    0.165261    0.386662    0.890013    21.00000    0.02401
C23   1    0.096434    0.481769    0.905375    21.00000    0.03768
AFIX  43
H23   2    0.114688    0.561193    0.937634    21.00000   -1.20000
AFIX  66
PART 0
PART 2
C23X  1    0.086144    0.419288    0.886998   -21.00000    0.04476
AFIX  43
H23X  2    0.094130    0.508452    0.909486   -21.00000   -1.20000
AFIX  65
C22X  1   -0.004734    0.372114    0.851335   -21.00000    0.05163
AFIX  43
H22X  2   -0.057551    0.429717    0.849962   -21.00000   -1.20000
AFIX  65
C21X  1   -0.016670    0.238848    0.817724   -21.00000    0.05303
C20X  1    0.062272    0.152754    0.819776   -21.00000    0.05790
AFIX  43
H20X  2    0.054286    0.063590    0.797289   -21.00000   -1.20000
AFIX  65
C19X  1    0.153151    0.199925    0.855439   -21.00000    0.02907
AFIX  43
H19X  2    0.205968    0.142322    0.856812   -21.00000   -1.20000
AFIX  65
C18X  1    0.165088    0.333191    0.889050   -21.00000    0.03408
AFIX   0
PART 0
PART 1
C24   1   -0.156464    0.214785    0.736971    21.00000    0.08838
AFIX   3
H24A  2   -0.161544    0.233095    0.675821    21.00000   -1.50000
H24B  2   -0.120594    0.131215    0.751271    21.00000   -1.50000
H24C  2   -0.219384    0.204315    0.751271    21.00000   -1.50000
AFIX   0
PART 0
PART 2
C24X  1   -0.174059    0.266719    0.743534   -21.00000    0.08838
AFIX   3
H24D  2   -0.168349    0.241509    0.685054   -21.00000   -1.50000
H24E  2   -0.238469    0.250359    0.752634   -21.00000   -1.50000
H24F  2   -0.158819    0.362959    0.752634   -21.00000   -1.50000
AFIX   0

PART 0
O3    4    0.006413    0.307801    0.583332    10.25000    0.06312
N3    3    0.000000    0.500000    0.500000    10.25000    0.06312
C25   1    0.049811    0.401661    0.555298    10.25000    0.06312
AFIX   3
H25   2    0.115791    0.403711    0.573478    10.25000   -1.20000
AFIX   0
C26   1   -0.104809    0.488179    0.481785    10.25000    0.06312
AFIX   3
H26A  2   -0.124869    0.400359    0.456225    10.25000   -1.50000
H26B  2   -0.128789    0.498909    0.535425    10.25000   -1.50000
H26C  2   -0.129449    0.561039    0.442425    10.25000   -1.50000
AFIX   0
C27   1    0.031354    0.622003    0.456925    10.25000    0.06312
AFIX   3
H27C  2   -0.021526    0.670273    0.423225    10.25000   -1.50000
H27A  2    0.096864    0.638903    0.469285    10.25000   -1.20000
H27B  2    0.075594    0.594533    0.419775    10.25000   -1.50000
H27D  2    0.063154    0.681793    0.501915    10.25000   -1.50000
AFIX   0
HKLF 4


REM  shi_3848_mz_a.res in P2(1)/c
REM wR2 = 0.1187, GooF = S = 1.000, Restrained GooF = 0.999 for all data
REM R1 = 0.0488 for 2415 Fo > 4sig(Fo) and 0.0879 for all 3705 data
REM 240 parameters refined using 9 restraints

END  
     
WGHT      0.0479      0.0000 

REM Highest difference peak  1.202,  deepest hole -0.792,  1-sigma level  0.139
Q1    1  -0.1362  0.5135  0.4800  11.00000  0.05    1.20
Q2    1   0.5682  0.4993  0.9812  11.00000  0.05    1.04
Q3    1  -0.0873  0.5133  0.4577  11.00000  0.05    0.89
Q4    1   0.5045  0.5782  1.0397  11.00000  0.05    0.75
Q5    1  -0.0858  0.4220  0.4985  11.00000  0.05    0.74
Q6    1   0.4895  0.5717  0.9572  11.00000  0.05    0.74
Q7    1  -0.0345  0.6490  0.3766  11.00000  0.05    0.67
Q8    1   0.0586  0.4313  0.5143  11.00000  0.05    0.55
Q9    1  -0.1248  0.2706  0.8147  11.00000  0.05    0.54
Q10   1  -0.1200  0.3874  0.7842  11.00000  0.05    0.52
Q11   1  -0.0207  0.6008  0.4005  11.00000  0.05    0.48
Q12   1   0.2049  0.5005  0.8380  11.00000  0.05    0.44
Q13   1   0.0256  0.1999  0.8259  11.00000  0.05    0.43
Q14   1   0.7999  0.5056  0.9341  11.00000  0.05    0.43
Q15   1   0.7421  0.5564  0.9546  11.00000  0.05    0.43
Q16   1  -0.1671  0.0107  0.7834  11.00000  0.05    0.43
Q17   1   0.7405  0.6708  0.8798  11.00000  0.05    0.41
Q18   1  -0.1823  0.2554  0.7602  11.00000  0.05    0.40
Q19   1   0.0055  0.2339  0.5764  11.00000  0.05    0.39
Q20   1  -0.0276  0.7087  0.4626  11.00000  0.05    0.39
Q21   1   0.3279  0.4970  0.8771  11.00000  0.05    0.39
Q22   1   0.3200  0.5011  0.7687  11.00000  0.05    0.39
Q23   1  -0.0446  0.3900  0.7791  11.00000  0.05    0.38
Q24   1   0.5236  0.3323  0.6175  11.00000  0.05    0.37
Q25   1   0.3835  0.4748  0.6385  11.00000  0.05    0.37
Q26   1  -0.0350  0.1549  0.8762  11.00000  0.05    0.37
Q27   1   0.6966  0.5008  0.4480  11.00000  0.05    0.36
Q28   1   0.0579  0.6970  0.4557  11.00000  0.05    0.36
Q29   1   0.0175  0.5037  0.8637  11.00000  0.05    0.36
Q30   1   0.5352  0.6432  0.9239  11.00000  0.05    0.36
Q31   1   0.5024  0.4985  0.8017  11.00000  0.05    0.35
Q32   1   0.6782  0.6001  0.5580  11.00000  0.05    0.35
Q33   1   0.7624  0.4401  0.9740  11.00000  0.05    0.35
Q34   1   0.6554  0.2975  0.6630  11.00000  0.05    0.35
Q35   1   0.0812  0.0030  0.8244  11.00000  0.05    0.35
Q36   1   0.0414  0.3187  0.7928  11.00000  0.05    0.35
Q37   1  -0.1223  0.6341  0.7972  11.00000  0.05    0.34
Q38   1   0.1245  0.2031  0.6930  11.00000  0.05    0.34
Q39   1   0.6022  0.5110  0.5451  11.00000  0.05    0.34
Q40   1   0.6821  0.2451  0.3402  11.00000  0.05    0.34

  REM The information below was added by Olex2.
  REM
  REM R1 = 0.0488 for 2415 Fo > 4sig(Fo) and 0.0879 for all 13505 data
  REM n/a parameters refined using n/a restraints
  REM Highest difference peak 1.20, deepest hole -0.79
  REM Mean Shift 0, Max Shift 0.001.

  REM +++ Tabular Listing of Refinement Information +++
  REM R1_all = 0.0879
  REM R1_gt = 0.0488
  REM wR_ref = 0.1187
  REM GOOF = 1.000
  REM Shift_max = 0.001
  REM Shift_mean = 0
  REM Reflections_all = 13505
  REM Reflections_gt = 2415
  REM Parameters = n/a
  REM Hole = -0.79
  REM Peak = 1.20
  REM Flack = n/a

  
;
_olex2_date_sample_data_collection  2018-08-29
_olex2_submission_special_instructions  'No special instructions were received'
_oxdiff_exptl_absorpt_empirical_details
;
Empirical correction (ABSPACK) includes:
- Absorption correction using spherical harmonics
- Frame scaling
;
_oxdiff_exptl_absorpt_empirical_full_max  1.209
_oxdiff_exptl_absorpt_empirical_full_min  0.906
